# Supplementary material for: Metformin Prevents Nigrostriatal Dopamine Degeneration Independent of AMPK Activation in Dopamine Neurons
Source: PLoS One. 2016 Jul 28;11(7):e0159381. doi: 10.1371/journal.pone.0159381 (PMC4965122; doi:10.1371/journal.pone.0159381)
Supplement: S2 File — (XLSX) [file pone.0159381.s002.xlsx]

## Sheet: Sheet1
Glucose
Sample	Wells	Value	R	Result	Dilution	mg/dL	mmol/L
WT Water Saline
JB132	A5	0.166		0.267	2.67	267	14.8185	WT	Water	Saline
JB133	B5	0.159		0.251	2.51	251	13.9305	WT	Water	Saline
JB134	C5	0.21		0.362	3.62	362	20.091	WT	Water	Saline
JB416	D11	0.142		0.215	2.15	215	11.9325	WT	Water	Saline
JB417	E11	0.14		0.211	2.11	211	11.7105	WT	Water	Saline
JB418	F11	0.16		0.254	2.54	254	14.097	WT	Water	Saline
JB419	G11	0.188		0.314	3.14	314	17.427	WT	Water	Saline
JB427	G12	0.08		0.081	0.81	81	4.4955	WT	Water	Saline
WT Metformin Saline
JB141	B6	0.18		0.298	2.98	298	16.539	WT	Metformin	Saline
JB142	C6	0.145		0.221	2.21	221	12.2655	WT	Metformin	Saline
JB140	A6	0.153		0.239	2.39	239	13.2645	WT	Metformin	Saline
JB398	B9	0.106		0.136	1.36	136	7.548	WT	Metformin	Saline
JB399	C9	0.112		0.149	1.49	149	8.2695	WT	Metformin	Saline
JB412	H10	0.126		0.18	1.8	180	9.99	WT	Metformin	Saline
JB413	A11	0.125		0.178	1.78	178	9.879	WT	Metformin	Saline
JB414	B11	0.128		0.185	1.85	185	10.2675	WT	Metformin	Saline
JB415	C11	0.151		0.234	2.34	234	12.987	WT	Metformin	Saline
JB424	D12	0.085		0.09	0.9	90	4.995	WT	Metformin	Saline
JB426	F12	0.084		0.088	0.88	88	4.884	WT	Metformin	Saline
WT Water MPTP
JB135	D5	0.206		0.354	3.54	354	19.647	WT	Water	MPTP
JB136	E5	0.175		0.288	2.88	288	15.984	WT	Water	MPTP
JB137	F5	0.162		0.259	2.59	259	14.3745	WT	Water	MPTP
JB138	G5	0.228		0.402	4.02	402	22.311	WT	Water	MPTP
JB139	H5	0.182		0.301	3.01	301	16.7055	WT	Water	MPTP
JB396	H8	0.105		0.134	1.34	134	7.437	WT	Water	MPTP
JB397	A9	0.099		0.12	1.2	120	6.66	WT	Water	MPTP
JB406	B10	0.153		0.238	2.38	238	13.209	WT	Water	MPTP
JB407	C10	0.146		0.225	2.25	225	12.4875	WT	Water	MPTP
JB408	D10	0.157		0.247	2.47	247	13.7085	WT	Water	MPTP
JB409	E10	0.119		0.165	1.65	165	9.1575	WT	Water	MPTP
JB410	F10	0.14		0.211	2.11	211	11.7105	WT	Water	MPTP
JB403	G9	0.153		0.238	2.38	238	13.209	WT	Water	MPTP
JB411	G10	0.149		0.23	2.3	230	12.765	WT	Water	MPTP
WT Metformin MPTP
JB128	E4	0.152		0.237	2.37	237	13.1535	WT	Metformin	MPTP
JB129	F4	0.168		0.272	2.72	272	15.096	WT	Metformin	MPTP
JB130	G4	0.155		0.243	2.43	243	13.4865	WT	Metformin	MPTP
JB131	H4	0.186		0.311	3.11	311	17.2605	WT	Metformin	MPTP
JB382	G8	0.12		0.167	1.67	167	9.2685	WT	Metformin	MPTP
JB421	A12	0.103		0.131	1.31	131	7.2705	WT	Metformin	MPTP
KO Water Saline
JB420	H11	0.148		0.228	2.28	228	12.654	KO	Water	Saline
JB428	H12	0.1		0.123	1.23	123	6.8265	KO	Water	Saline
JB146	G6	0.2		0.342	3.42	342	18.981	KO	Water	Saline
JB147	H6	0.129		0.186	1.86	186	10.323	KO	Water	Saline
JB148	A7	0.157		0.247	2.47	247	13.7085	KO	Water	Saline
JB344	A8	0.083		0.086	0.86	86	4.773	KO	Water	Saline
JB345	B8	0.101		0.125	1.25	125	6.9375	KO	Water	Saline
JB347	C8	0.092		0.106	1.06	106	5.883	KO	Water	Saline
KO Metformin Saline
JB144	E6	0.224		0.394	3.94	394	21.867	KO	Metformin	Saline
JB143	D6	0.17		0.275	2.75	275	15.2625	KO	Metformin	Saline
JB149	B7	0.173		0.282	2.82	282	15.651	KO	Metformin	Saline
JB337	C7	0.117		0.161	1.61	161	8.9355	KO	Metformin	Saline
JB338	D7	0.118		0.163	1.63	163	9.0465	KO	Metformin	Saline
JB340	E7	0.135		0.199	1.99	199	11.0445	KO	Metformin	Saline
JB352	F8	0.123		0.173	1.73	173	9.6015	KO	Metformin	Saline
JB425	E12	0.088		0.097	0.97	97	5.3835	KO	Metformin	Saline
KO Water MPTP
JB341	F7	0.109		0.144	1.44	144	7.992	KO	Water	MPTP
JB342	G7	0.087		0.095	0.95	95	5.2725	KO	Water	MPTP
JB343	H7	0.106		0.137	1.37	137	7.6035	KO	Water	MPTP
JB405	A10	0.148		0.228	2.28	228	12.654	KO	Water	MPTP
JB311	F9	0.157		0.246	2.46	246	13.653	KO	Water	MPTP
JB312	F6	0.181		0.238	2.38	238	13.209	KO	Water	MPTP
JB422	H9	0.192		0.316	3.16	316	17.538	KO	Water	MPTP
KO Metformin MPTP
JB422	B12	0.134		0.197	1.97	197	10.9335	KO	Metformin	MPTP
JB423	C12	0.169		0.274	2.74	274	15.207	KO	Metformin	MPTP
JB351	E8	0.127		0.183	1.83	183	10.1565	KO	Metformin	MPTP
JB308	D8	0.145		0.218	2.18	218	12.099	KO	Metformin	MPTP
JB309	D9	0.151		0.236	2.36	236	13.112	KO	Metformin	MPTP
JB333	E9	0.144		0.214	2.14	214	11.893	KO	Metformin	MPTP
