# Supplementary material for: Metformin Prevents Nigrostriatal Dopamine Degeneration Independent of AMPK Activation in Dopamine Neurons
Source: PLoS One. 2016 Jul 28;11(7):e0159381. doi: 10.1371/journal.pone.0159381 (PMC4965122; doi:10.1371/journal.pone.0159381)
Supplement: S3 File — (XLSX) [file pone.0159381.s003.xlsx]

## Sheet: Sheet1
AMPK WT / KO - Metformin
Batch #3				total protein (µg)	total DOPAC	total DA	DOPAC ng/mg protein	DA ng/mg protein	DOPAC/DA
JB355	KO	Metformin	MPTP	1086.01	2.22028	7.85289	2.04444	7.23095	0.282735
JB356	KO	Metformin	MPTP	785.919	2.58337	10.4925	3.28707	13.3506	0.24621
JB357	KO	Water	MPTP	569.583	2.55096	12.3214	4.47864	21.6323	0.207035
JB358	KO	Water	MPTP	1207.97	2.14165	10.8898	1.77293	9.01495	0.196666
JB362	KO	Water	Saline	641.296	6.4	67.3	9.97979	104.944	0.0950966
JB363	KO	Water	Saline	678.166	7.51026	91.0334	11.0744	134.235	0.0825
JB364	KO	Water	Saline	773.629	9.41712	92.7402	12.1727	119.877	0.101543
JB365	KO	Metformin	Saline	839.753	6.81241	94.2231	8.1124	112.203	0.0723009
JB367	KO	Metformin	Saline	956.839	7.12416	86.742	7.44551	90.6548	0.0821304
JB369	KO	Metformin	MPTP	549.87	1.74849	10.5947	3.17982	19.2676	0.165034
JB370	KO	Metformin	Saline	653.89	9.5252	84.5923	14.567	129.368	0.112601
JB375	KO	Water	Saline	805.759	8.2383	87.3976	10.2243	108.466	0.0942623
JB377	WT	Metformin	Saline	923.114	31.5778	94.2014	34.2079	102.047	0.335216
JB378	WT	Metformin	Saline	681.659	25.4696	67.2464	37.3641	98.651	0.37875
JB379	WT	Metformin	MPTP	1083.05	10.8774	16.5886	10.0433	15.3165	0.655714
JB380	WT	Water	Saline	757.776	26.9493	73.2335	35.5637	96.6427	0.367992
JB381	WT	Water	Saline	1013.72	26.1632	86.3854	25.8091	85.2164	0.302866
JB382	WT	Metformin	MPTP	1268.98	10.793	34.1326	8.50527	26.8977	0.316209
JB383	WT	Metformin	MPTP	633.324	9.05025	19.1167	14.2901	30.1847	0.473422
JB384	WT	Metformin	MPTP	653.89	6.10722	19.8399	9.33983	30.3414	0.307825
JB385	WT	Water	Saline	757.776	26.8239	71.1091	35.3982	93.8393	0.377221
Batch #4				total protein (µg)	total DOPAC	total DA	DOPAC ng/mg protein	DA ng/mg protein	DOPAC/DA
JB386	WT	Water	Saline	771.322	22.9465	92.043	29.7495	119.332	0.249302
JB387	WT	Metformin	MPTP	598.01	6.23555	16.3478	10.4272	27.337	0.381431
JB388	WT	Metformin	MPTP	642.406	9.5734	21.9914	14.9024	34.2329	0.435325
JB389	WT	Metformin	MPTP	650.466	8.65834	25.7547	13.311	39.5943	0.336184
JB390	WT	Metformin	MPTP	655.084	8.52426	33.3774	13.0125	50.9513	0.25539
JB391	WT	Water	MPTP	971.864	4.59806	17.984	4.73118	18.5047	0.255675
JB392	WT	Water	MPTP	650.466	6.55195	23.9315	10.0727	36.7913	0.273779
JB393	KO	Water	MPTP	1041.59	4.66902	15.1156	4.48261	14.5121	0.308887
JB394	KO	Water	MPTP	1125.6	8.54331	14.6644	7.59002	13.0281	0.582588
JB395	KO	Water	MPTP	950.498	12.861	43.9675	13.5308	46.2573	0.292511
JB396	WT	Water	MPTP	636.666	10.6387	23.332	16.71	36.6472	0.455969
JB397	WT	Water	MPTP	1083.83	15.3197	40.7346	14.1348	37.5841	0.376085
JB398	WT	Metformin	Saline	749.508	20.9052	86.7368	27.8919	115.725	0.241019
JB399	WT	Metformin	Saline	518.194	24.6708	58.9474	47.6092	113.755	0.418522
JB400	KO	Water	Saline	1082.4	27.5203	122.49	25.4252	113.165	0.224674
JB401	KO	Water	Saline	831.854	25.5164	74.2102	30.6741	89.2107	0.343839
JB402	KO	Water	Saline	1112.53	34.3762	111.883	30.8991	100.566	0.307253
JB403	WT	Water	MPTP	1016.69	15.5385	28.4281	15.2835	27.9615	0.54659
JB404	WT	Water	MPTP	559.207	9.96644	23.3888	17.8224	41.8249	0.42612
JB405	KO	Water	MPTP	657.397	2.68936	5.54636	4.09092	8.43685	0.484887
JB406	WT	Water	MPTP	816.869	15.6049	24.8639	19.1033	30.4381	0.627613
JB407	WT	Water	MPTP	821.852	8.49741	26.0163	10.3393	31.6556	0.326619
Batch #5				total protein (µg)	total DOPAC	total DA	DOPAC ng/mg protein	DA ng/mg protein	DOPAC/DA
JB408	WT	Water	MPTP	574.781	9.49153	26.6667	16.5133	46.3945	0.355932
JB409	WT	Water	MPTP	613.58	6.19013	20.5882	10.0885	33.5543	0.300663
JB412	WT	Metformin	Saline	789.545	24.6878	103.704	31.2684	131.347	0.238061
JB413	WT	Metformin	Saline	928.899	20.4611	107.302	22.0273	115.515	0.190687
JB414	WT	Metformin	Saline	772.368	19.9425	105.536	25.82	136.64	0.188964
JB415	WT	Metformin	Saline	588.411	17.7552	69.9845	30.1748	118.938	0.253702
JB416	WT	Water	Saline	983.016	21.0036	117.699	21.3665	119.733	0.178452
JB417	WT	Water	Saline	651.789	10.9089	81.754	16.7369	125.43	0.133436
JB418	WT	Water	Saline	901.661	18.3727	94.2884	20.3766	104.572	0.194857
JB419	WT	Water	Saline	1072.94	27.0327	121.555	25.1951	113.292	0.22239
JB420	KO	Water	Saline	790.776	20.3989	87.1326	25.7961	110.186	0.234114
JB421	WT	Metformin	MPTP	910.705	6.38357	23.0179	7.00948	25.2748	0.277331
JB422	KO	Metformin	MPTP	1009.89	3.48195	11.2532	3.44786	11.143	0.309418
JB423	KO	Metformin	MPTP	874.733	5.96376	15.8949	6.81781	18.1711	0.3752
JB424	WT	Metformin	Saline	719.136	13.8418	87.9382	19.2478	122.283	0.157404
JB425	KO	Metformin	Saline	1110.8	26.7916	117.391	24.1192	105.681	0.228225
JB427	WT	Water	Saline	915.889	19.5577	109.069	21.3538	119.085	0.179316
JB428	KO	Water	Saline	570.254	13.3933	67.3135	23.4866	118.041	0.198969
JB429	WT	Metformin	Saline	902.951	21.585	115.317	23.905	127.712	0.187179
JB430	WT	Metformin	Saline	814.293	20.8258	103.88	25.5754	127.571	0.20048
JB431	WT	Metformin	Saline	902.951	21.0623	121.555	23.3261	134.62	0.173274
JB432	WT	Metformin	Saline	896.508	21.3608	117.468	23.8267	131.028	0.181845

## Sheet: Sheet2
DA
WT Water Saline		WT Metformin Saline		WT Water MPTP		WT Metformin MPTP		KO Water Saline		KO Metformin Saline		KO Water MPTP		KO Metformin MPTP
96.6427		102.047		18.5047		26.8977		104.944		112.203		21.6323		7.23095
85.2164		98.651		36.7913		30.1847		134.235		90.6548		9.01495		13.3506
93.8393		115.725		36.6472		30.3414		119.877		129.368		14.5121		19.2676
119.332		113.755		37.5841		27.337		108.466		105.681		13.0281		11.143
119.733		131.347		27.9615		34.2329		113.165				46.2573		18.1711
125.43		115.515		15.3165		39.5943		89.2107				8.43685
104.572		136.64		30.4381		50.9513		100.566
113.292		118.938		31.6556		25.2748		110.186
119.085		122.283		33.5543		46.3945		118.041
		127.712		41.8249
		127.571
		134.62
		131.028
DOPAC
WT Water Saline		WT Metformin Saline		WT Water MPTP		WT Metformin MPTP		KO Water Saline		KO Metformin Saline		KO Water MPTP		KO Metformin MPTP
35.5637		34.2079		4.73118		10.0433		9.97979		8.1124		4.47864		2.04444
25.8091		37.3641		10.0727		8.50527		11.0744		7.44551		1.77293		3.28707
35.3982		27.8919		16.71		14.2901		12.1727		14.567		4.48261		3.17982
29.7495		47.6092		14.1348		9.33983		10.2243		24.1192		7.59002		3.44786
21.3665		31.2684		15.2835		10.4272		25.4252				13.5308		6.81781
16.7369		22.0273		17.8224		14.9024		30.6741				4.09092
20.3766		25.82		19.1033		13.311		30.8991
25.1951		30.1748		10.3393		13.0125		25.7961
21.3538		19.2478		16.5133
		23.905		10.0885
		25.5754
		23.3261
		23.8267
DOPAC:DA
WT Water Saline		WT Metformin Saline		WT Water MPTP		WT Metformin MPTP		KO Water Saline		KO Metformin Saline		KO Water MPTP		KO Metformin MPTP
0.367992		0.335216		0.655714		0.255675		0.0950966		0.0723009		0.207035		0.282735
0.302866		0.37875		0.473422		0.316209		0.0825		0.0821304		0.196666		0.24621
0.377221		0.241019		0.455969		0.273779		0.101543		0.112601		0.308887		0.165034
0.249302		0.418522		0.376085		0.307825		0.0942623		0.228225		0.582588		0.309418
0.178452		0.238061		0.54659		0.381431		0.224674				0.292511		0.3752
0.133436		0.190687		0.42612		0.435325		0.343839				0.484887
0.194857		0.188964		0.627613		0.336184		0.307253
0.22239		0.253702		0.326619		0.25539		0.234114
0.179316		0.157404		0.355932
		0.187179		0.300663
		0.20048
		0.173274
		0.181845
