# Supplementary material for: Metformin Prevents Nigrostriatal Dopamine Degeneration Independent of AMPK Activation in Dopamine Neurons
Source: PLoS One. 2016 Jul 28;11(7):e0159381. doi: 10.1371/journal.pone.0159381 (PMC4965122; doi:10.1371/journal.pone.0159381)
Supplement: S4 File — (XLSX) [file pone.0159381.s004.xlsx]

## Sheet: BW(g)
DAT CRE AMPK beta 1+2 WT/KO																																			inj	inj
COHORT 6 (ALL LIVED)										Separation + Monitoring						Treatment period
Code	Gender	DOB	Parents	Original code	Genotype	Water/Metformin	Injection	Cage	Tail number	Day1(20/2)	Day2(21/2)	Day3 (22/2)	Day4(23/2)	Day5(24/2)	Day6(25/2)	Day1(26/2)	Day2(27/2)	Day3(28/2)	Day4(1/3)	Day5(2/3)	Day6(3/3)	Day7(4/3)	Day8(5/3)	Day9 (6/3)	Day10(7/3)	Day11(8/3)	Day12 (9/3)	Day13(10/3)	Day14(11/3)	Day15(12/3)	Day16(13/3)	Day17(14/3)	Day18 (15/3)	Day19(16/3)	Day20(17/3)	Day21 (18/3)	Day22(19/3)	Day23(20/3)	Day24 (21/3)	Day25(22/3)	Day26(23/3)
JB132	Male	30.12.13	L366xL293	M450	WT	Metformin	MPTP	1	1	24.52	24.52	24.52	24.52	24.52	24.43	24.56	24.7	24.9	24.8	24.63	25.25	25.71	25.26	25.41	26.38	26.39	26.48	26.59	26.49	26.41	26.95	26.73	27.09	27.34	27.02	26.94	27.23	27.35	27.625	27.9	27.82
JB145	Male	30.12.13	L366xL293	M451	WT	Metformin	MPTP	1	2	24.89	24.89	24.89	24.89	24.89	25.42	25.43	24.6	25.2	25.9	26.13	26.41	26.42	26.15	26.26	27.26	27.32	27.62	27.87	27.71	28.09	28.25	28	28.98	28.75	28.82	28.7	29.21	29.43	29.47	29.51	29.01
JB146	Male	30.12.13	L366xL293	M452	WT	Metformin	MPTP	1	3	25.74	25.74	25.74	25.74	25.74	26.33	26.16	26	26.9	27.1	27.19	27.36	27.91	27.65	28.31	29.02	29.43	29.7	29.39	29.28	29.75	29.89	30.49	30.81	30.83	30.5	30.5	30.69	30.27	30.805	31.34	31.35
JB140	Male	2.1.14	L370xL293	M476	WT	Metformin	MPTP	2	1	25.02	25.02	25.02	25.02	25.02	25.63	25.36	25.3	25.7	25.8	25.92	26.24	26.45	26.22	26.54	27.05	27.13	27.45	27.4	27.14	27.21	27.29	27.03	27.64	27.6	28	27.6	27.59	28.1	28.275	28.45	28.59
JB141	Male	2.1.14	L370xL293	M478	WT	Water	Saline	2	2	24.14	24.14	24.14	24.14	24.14	24.73	24.69	24.5	25.3	25.5	25.72	26.13	26.51	26.54	26.95	27.32	27.64	27.74	27.84	28.19	28.69	28.39	28.1	28.52	28.62	28.64	28.5	28.5	28.71	28.855	29	29.19
JB142	Male	2.1.14	L370xL293	M479	WT	Water	Saline	2	3	24.86	24.86	24.86	24.86	24.86	25.1	25.1	24.6	25.5	25.7	25.61	25.59	25.99	25.86	26.16	26.22	26.75	26.92	27.12	26.91	27.31	27.64	27.65	27.85	27.7	27.9	28	28.24	28.37	28.535	28.7	28.44
JB149	Male	2.1.14	L370xL293	M477	WT	Water	Saline	2	4	24.53	24.53	24.53	24.53	24.53	24.69	24.92	24.7	25.3	25.4	25.54	25.75	25.62	25.63	25.7	26.02	26.42	26.59	26.36	26.63	26.66	26.65	26.68	27.08	27.06	27	26.8	27.43	27.22	27.57	27.92	27.6
JB133	Male	31.12.13	L343xL345	M458	WT	Water	MPTP	3	1	27.12	27.12	27.12	27.12	27.12	26.91	26.76	26.9	27.7	27.9	28.51	28.17	28.57	28.48	28.46	28.48	29.73	29.51	28.8	28.14	29.63	29.35	29.01	29.31	29.18	29	29.2	29.37	29.46	29.59	29.72	29.17
JB134	Male	31.12.13	L343xL345	M461	WT	Water	MPTP	3	2	24.99	24.99	24.99	24.99	24.99	25.68	25.91	26	26.6	26.7	26.62	27.09	27.45	26.92	27.37	27.58	28	28.04	27.91	27.81	28.31	28.47	28.52	28.9	29.86	29.3	29.4	29.87	29.84	30.12	30.4	29.91
JB147	Male	31.12.13	L343xL345	M459	WT	Water	MPTP	3	3	25.38	25.38	25.38	25.38	25.38	24.91	25.17	25.2	26	26.4	26.59	26.66	26.72	26.71	27.52	27.62	28.14	27.85	27.93	30.4	30.84	30.64	30.5	30.89	30.67	30.7	30.5	30.81	31.02	31.205	31.39	30.8
JB148	Male	31.12.13	L343xL345	M460	WT	Water	MPTP	3	4	27.83	27.83	27.83	27.83	27.83	27.92	27.87	27.8	28.7	28.8	29.26	29.23	29.52	29.22	29.29	29.53	30.34	29.9	30.29	29.16	28.3	28.59	28.86	28.68	28.67	28.8	29.2	29.15	29.41	29.595	29.78	29.59
JB137	Male	1.1.14	L344xL375	M470	WT	Water	MPTP	4	1	24.23	24.23	24.23	24.23	24.23	24.4	24.92	24.6	25	25.2	25.32	25.48	25.57	25.51	25.84	26.1	26.46	26.76	26.86	26.85	27.23	27.05	27.79	27.98	28.46	28.18	27.19	26.81	27.19	27.55	27.91	27.56
JB138	Male	1.1.14	L344xL375	M471	WT	Metformin	Saline	4	2	26.74	26.74	26.74	26.74	26.74	26.9	26.98	26.2	26.8	26.9	26.93	27.63	27.41	27.29	27.34	27.74	28.09	28.43	28.68	28.64	28.95	28.65	28.84	29.15	29.14	29.41	27.81	27.94	28.67	29.095	29.52	28.46
JB139	Male	1.1.14	L344xL375	M472	WT	Metformin	Saline	4	3	24.76	24.76	24.76	24.76	24.76	25.19	25.27	24.8	25.3	25.5	25.78	25.99	26.29	25.85	26.36	26.76	27.19	27.76	27.05	27.29	27.63	27.64	27.49	27.75	28.29	27.82	26.67	27.06	27.81	28.275	28.74	28.65
JB135	Male	1.1.14	L308xL292	M466	WT	Metformin	Saline	5	1	26.03	26.03	26.03	26.03	26.03	26.65	26.52	26.2	26.5	26.6	26.69	27.04	27.24	27.34	27.32	27.82	28.66	28.3	29.04	28.93	28.92	28.12	28.52	28.58	28.96	29.01	27.83	28.6	28.64	28.645	28.65	28.14
JB136	Male	1.1.14	L344xL375	M469	KO	Metformin	Saline	5	2	23.82	23.82	23.82	23.82	23.82	24.72	24.8	24.5	25	25.1	25.33	25.45	25.45	25.84	26.01	26.51	27.14	27.19	27.59	27.66	27.96	29.17	29.51	30.03	29.62	30.15	28.75	28.6	29.48	29.42	29.36	29.81
JB143	Male	27.12.13	L284xL291	M441	KO	Metformin	Saline	6	1	24.23	24.23	24.23	24.23	24.23	24.83	24.84	25	24.7	25.4	26.07	25.69	26.32	26.36	26.42	26.78	27.56	28.04	28.12	28.15	29.07	28.74	28.82	29.54	29.38	29.3	29.1	29.68	29.7	30.205	30.71	30.49
JB144	Male	27.12.13	L284xL291	M445	KO	Water	Saline	6	2	22.89	22.89	22.89	22.89	22.89	23.36	23.96	24.1	24.1	24.5	24.72	25.13	25.16	25	25.52	25.86	26.09	26.2	26.1	26.51	26.85	27.06	26.54	27.01	26.99	27.2	27.1	27.4	27.24	27.335	27.43	27.37
JB128	Male	27.12.13	L284xL291	M440	KO	Water	Saline	7	1	24.25	24.25	24.25	24.25	24.25	24.93	24.99	25	25.2	25.5	25.71	26.19	26.52	26.98	27.32	27.12	27.89	27.99	27.75	27.87	28.12	28.2	28.89	29.16	29.29	29.26	28.34	28.4	28.8	29.03	29.26	29.05
JB129	Male	27.12.13	L284xL291	M442	KO	Water	Saline	7	2	23.91	23.91	23.91	23.91	23.91	24.64	24.94	24.3	25	25.6	25.82	26.46	26.72	26.18	26.84	27.33	28.03	28.38	27.86	28.05	28.38	28.08	28.09	28.75	29.18	28.95	27.8	27.7	28.41	28.385	28.36	28.4
JB130	Male	27.12.13	L284xL291	M443	KO	Water	Saline	7	3	23.89	23.89	23.89	23.89	23.89	24.96	24.81	24.7	24.7	25.3	26.21	26.8	26.17	26.28	26.49	26.96	28.62	28.71	28.2	29.18	31.12	31.13	32.33	31.02	30.03	29.36	28.75	29.25	29.94	31.105	32.27	31.56
JB131	Male	27.12.13	L284xL291	M444	KO	Metformin	Saline	7	4	25.16	25.16	25.16	25.16	25.16	25.85	26.16	26	26.1	26.8	27.14	27.66	27.96	27.81	27.95	28.72	29.32	29.03	29.94	29.56	29.73	30.15	30.31	30.91	31.04	31.16	29.74	30	30.62	30.78	30.94	30.85
										Day1(26/2)	Day2(27/2)	Day3(28/2)	Day4(1/3)	Day5(2/3)	Day6(3/3)	Day7(4/3)	Day8(5/3)	Day9 (6/3)	Day10(7/3)	Day11(8/3)	Day12 (9/3)	Day13(10/3)	Day14(11/3)	Day15(12/3)	Day16(13/3)	Day17(14/3)	Day18 (15/3)	Day19(16/3)	Day20(17/3)	Day21 (18/3)	Day22(19/3)	Day23(20/3)	Day24 (21/3)	Day25(22/3)	Day26(23/3)
						WT	Metformin	MPTP		100.532	101.105	101.924	101.515	100.819	103.357	105.239	103.397	104.011	107.982	108.023	108.391	108.842	108.432	108.105	110.315	109.415	110.888	111.912	110.602	110.274	111.461	111.953	113.078	114.204	113.876
						WT	Metformin	MPTP		100.039	96.7742	99.1345	101.888	102.793	103.895	103.934	102.872	103.304	107.238	107.474	108.655	109.638	109.009	110.504	111.133	110.149	114.005	113.1	113.375	112.903	114.91	115.775	115.932	116.09	114.123
						WT	Metformin	MPTP		99.3543	98.7467	102.165	102.924	103.266	103.912	106.001	105.013	107.52	110.216	111.774	112.799	111.622	111.204	112.989	113.521	115.799	117.015	117.091	115.837	115.837	116.559	114.964	116.996	119.028	119.066
						WT	Metformin	MPTP		98.9465	98.7124	100.273	100.663	101.131	102.38	103.199	102.302	103.551	105.54	105.853	107.101	106.906	105.892	106.165	106.477	105.462	107.842	107.686	109.247	107.686	107.647	109.637	110.32	111.003	111.549
						WT	Water	Saline		99.8383	99.07	102.305	103.114	104.003	105.661	107.198	107.319	108.977	110.473	111.767	112.171	112.576	113.991	116.013	114.8	113.627	115.326	115.73	115.811	115.245	115.245	116.094	116.68	117.266	118.035
						WT	Water	Saline		100	98.008	101.594	102.39	102.032	101.952	103.546	103.028	104.223	104.462	106.574	107.251	108.048	107.211	108.805	110.12	110.159	110.956	110.359	111.155	111.554	112.51	113.028	113.685	114.343	113.307
						WT	Water	Saline		100.932	100.041	102.471	102.876	103.443	104.293	103.767	103.807	104.091	105.387	107.007	107.695	106.764	107.857	107.979	107.938	108.06	109.68	109.599	109.356	108.546	111.098	110.247	111.665	113.082	111.786
						WT	Water	MPTP		99.4426	99.9628	102.936	103.679	105.946	104.682	106.169	105.834	105.76	105.834	110.479	109.662	107.023	104.571	110.108	109.067	107.804	108.919	108.436	107.767	108.51	109.142	109.476	109.959	110.442	108.398
						WT	Water	MPTP		100.896	101.246	103.583	103.972	103.66	105.491	106.893	104.829	106.581	107.399	109.034	109.19	108.684	108.294	110.241	110.864	111.059	112.539	116.277	114.097	114.486	116.316	116.199	117.29	118.38	116.472
						WT	Water	MPTP		101.044	101.164	104.376	105.982	106.744	107.025	107.266	107.226	110.478	110.879	112.967	111.802	112.124	122.039	123.806	123.003	122.441	124.006	123.123	123.244	122.441	123.685	124.528	125.271	126.014	123.645
						WT	Water	MPTP		99.8209	99.5702	102.794	103.152	104.799	104.692	105.731	104.656	104.907	105.766	108.668	107.092	108.489	104.441	101.361	102.4	103.367	102.722	102.686	103.152	104.585	104.405	105.337	105.999	106.662	105.981
						WT	Water	MPTP		102.131	100.82	102.459	103.279	103.77	104.426	104.795	104.549	105.902	106.967	108.443	109.672	110.082	110.041	111.598	110.861	113.893	114.672	116.639	115.492	111.434	109.877	111.434	112.91	114.385	112.951
						WT	Metformin	Saline		100.297	97.3978	99.6283	100	100.112	102.714	101.896	101.45	101.636	103.123	104.424	105.688	106.617	106.468	107.621	106.506	107.212	108.364	108.327	109.331	103.383	103.866	106.58	108.16	109.74	105.799
						WT	Metformin	Saline		100.318	98.4518	100.437	101.231	102.342	103.176	104.367	102.62	104.645	106.233	107.94	110.202	107.384	108.337	109.686	109.726	109.131	110.163	112.306	110.441	105.875	107.424	110.401	112.247	114.093	113.736
						WT	Metformin	Saline		99.5122	98.3114	99.4371	99.8124	100.15	101.463	102.214	102.589	102.514	104.39	107.542	106.191	108.968	108.555	108.518	105.516	107.017	107.242	108.668	108.856	104.428	107.317	107.467	107.486	107.505	105.591
						KO	Metformin	Saline		100.324	99.11	101.133	101.537	102.468	102.953	102.953	104.531	105.218	107.241	109.79	109.992	111.61	111.893	113.107	118.002	119.377	121.481	119.822	121.966	116.303	115.696	119.256	119.013	118.77	120.591
						KO	Metformin	Saline		100.04	100.685	99.4764	102.296	104.994	103.464	106.001	106.162	106.404	107.853	110.995	112.928	113.25	113.371	117.076	115.747	116.069	118.969	118.325	118.002	117.197	119.533	119.613	121.647	123.681	122.795
						KO	Water	Saline		102.568	103.168	103.168	104.88	105.822	107.577	107.705	107.021	109.247	110.702	111.687	112.158	111.729	113.485	114.94	115.839	113.613	115.625	115.539	116.438	116.01	117.295	116.61	117.016	117.423	117.166
						KO	Water	Saline		100.241	100.281	101.083	102.286	103.129	105.054	106.378	108.223	109.587	108.785	111.873	112.274	111.312	111.793	112.796	113.117	115.884	116.968	117.489	117.369	113.678	113.919	115.523	116.446	117.369	116.526
						KO	Water	Saline		101.218	98.6201	101.461	103.896	104.789	107.386	108.442	106.25	108.929	110.917	113.758	115.179	113.068	113.839	115.179	113.961	114.002	116.68	118.425	117.492	112.825	112.419	115.3	115.199	115.097	115.26
						KO	Water	Saline		99.399	98.9583	98.9583	101.362	105.008	107.372	104.848	105.288	106.13	108.013	114.663	115.024	112.981	116.907	124.679	124.72	129.527	124.279	120.312	117.628	115.184	117.188	119.952	124.619	129.287	126.442
						KO	Metformin	Saline		101.199	100.58	100.967	103.675	104.99	107.002	108.162	107.582	108.124	111.103	113.424	112.302	115.822	114.352	115.01	116.634	117.253	119.574	120.077	120.542	115.048	116.054	118.453	119.072	119.691	119.342

## Sheet: Water (g)
Bottle weight (g)
	2014-02-26	2014-02-27	new weight	2014-02-28	2014-03-01	2014-03-02	2014-03-03	2014-03-04	2014-03-05
Cage 1	455.7	537.4	537.4	520.4	516.8	499.1	486.8	473.8	459.6
Cage 2	416.8	528.5	528.5	521.8	515.2	509.6	495.5	481.9	466.6
Cage 3	359.9	338.2	487.1	462.5	450.1	426.9	404.2	379.7	478.9
Cage 4	400.3	386.5	529	519.5	506.8	496	485.6	476	464.4
Cage 5	402.7	393	479.3	471.2	462.3	457.1	449.2	442.2	433.7
Cage 6	407.8	397.2	397.2	391.1	381.7	374.8	366	486.4	478.5
Cage 7	432	416	416	409.8	402	377.2	362.7	492.9	478.8
Water consumed (g)
	2014-02-26	2014-02-27	2014-02-28	2014-03-01	2014-03-02	2014-03-03	2014-03-04	2014-03-05
Cage 1		-81.7	17	3.6	17.7	12.3	13	14.2
Cage 2		-111.7	6.7	6.6	5.6	14.1	13.6	15.3
Cage 3		21.7	24.6	12.4	23.2	22.7	24.5	-99.2
Cage 4		13.8	9.5	12.7	10.8	10.4	9.6	11.6
Cage 5		9.7	8.1	8.9	5.2	7.9	7	8.5
Cage 6		10.6	6.1	9.4	6.9	8.8	-120.4	7.9
Cage 7		16	6.2	7.8	24.8	14.5	-130.2	14.1
Water consumed per mouse
	2014-02-26	2014-02-27	2014-02-28	2014-03-01	2014-03-02	2014-03-03	2014-03-04	2014-03-05
Cage 1		-
Cage 2		-
Cage 3		5.425	6.15	3.1	5.8	5.675	6.125	-24.8
Cage 4		4.6	3.16667	4.23333	3.6	3.46667	3.2	3.86667
Cage 5		4.85	4.05	4.45	2.6	3.95	3.5	4.25
Cage 6		5.3	3.05	4.7	3.45	4.4	-60.2	3.95
Cage 7		4	1.55	1.95	6.2	3.625	-32.55	3.525
	Note morning of 27/2 Water was changed for cage 1 + cage 2. Hence Cage 2 went one day without metformin in water

## Sheet: Sheet3
JB132	WT	Metformin	MPTP	5
JB145	WT	Metformin	MPTP
JB146	WT	Metformin	MPTP
JB133	WT	Water	MPTP
JB134	WT	Water	MPTP
JB147	WT	Water	MPTP
JB148	WT	Water	MPTP
