# Supplementary material for: Metformin Prevents Nigrostriatal Dopamine Degeneration Independent of AMPK Activation in Dopamine Neurons
Source: PLoS One. 2016 Jul 28;11(7):e0159381. doi: 10.1371/journal.pone.0159381 (PMC4965122; doi:10.1371/journal.pone.0159381)
Supplement: S5 File — (XLSX) [file pone.0159381.s005.xlsx]

## Sheet: Fed vs Fasted
FED						FASTED	overnight fast
WT Water	BG (mmol/L)					WT Water	BG (mmol/L)
JB359	10.3					JB359	5.5
JB360	9.1					JB360	5.1
JB361	10.9					JB361	6.9
JB374	9					JB374	5.2
JB376	8.3					JB376	6.8
WT Metformin						WT Metformin
JB366	7.5					JB366	7.5
JB368	7.7					JB368	4.4
JB371	7.5					JB371	7.6
JB372	9.4					JB372	6.2
JB373	8.5					JB373	6.6
KO Water						KO Water
JB357	8.1					JB357	5.3
JB358	10.7					JB358	4.9
JB362	8.9					JB362	7
JB363	8.4					JB363	5.4
JB364	7.9					JB364	6.9
JB375	8					JB375	5.9
KO Metformin						KO Metformin
JB355	8.8					JB355	5.3
JB356	10.1					JB356	6.2
JB365	9.3					JB365	5.5
JB367	7.3					JB367	5.3
JB369	7.6					JB369	4.9
JB370	8.4					JB370	4.9

## Sheet: oGTT
Mouse number	BG (0)	BG (15)	BG (30)	BG (60)	BG (120)		AUC
WT Water
JB359	9	21.3	12	9.7	8.1		1337
JB360	12.4	20.9	14.4	12.7	11.4		1644
JB361	9.8	15.8	13.7	10.7	10.4		1412
JB374	7	22.5	11.4	9.5	10		1374
JB376	10.4	21.5	20.1	13.4	11.3		1795
WT Metformin
JB366	11	21.7	15.4	10.3	8.7		1479
JB368	13.7	23.4	20.7	11.1	7.7		1650
JB371	9.4	18.1	15.4	9.7	8.3		1374
JB372	9.7	16.8	13.1	10.8	10.3		1415
JB373	8	19.8	16	9.9	9		1433
KO Water
JB357	10.7	22.4	19	13.9	7.4		1691
JB358	10.2	26.5	16	11.3	11		1673
JB362	9.9	20.4	13.7	8	8.4		1301
JB363	10.5	17.9	13.4	9.4	10.4		1384
JB364	7.9	18	14.8	9.9	11.4		1450
JB375	8.9	19.9	11.8	9.8	10		1372
KO Metformin
JB355	7.2	15.1	12.6	8.7	6.2		1142
JB356	9.5	19.5	15.3	9.2	7		1332
JB365	9.4	19.2	14.1	13	9.2		1537
JB367	8.6	15.4	12.8	8.9	7.5		1209
JB369	9.7	17.5	18.8	10.4	7.5		1451
JB370	9.7	19	14	10.2	7.9		1369

## Sheet: ITT
Mouse number	BG (0)	BG (15)	BG (30)	BG (60)	BG (120)
WT Water
JB359	10.8	8.9	7.5	10.5	9.9
JB360	11.6	9.5	6.9	7.8	8.4
JB361	9.2	6.4	6	6.3	6.1
JB374	9.5	6.3	5.5	6	4.9
JB376	8.5	6.2	4.5	5.1	5.7
WT Metformin
JB366	9.9	6.4	6.9	7.1	8
JB368	6.8	5.4	6.5	5.5	6.2
JB371	8.9	6.1	5.8	6.6	7.6
JB372	10.5	6.4	6.8	7.5	7.1
JB373	9.2	5.9	5.8	6.3	5.4
KO Water
JB357	7.8	6.5	6	5.5	6.4
JB358	9.8	6.8	7.2	9.2	7
JB362	9	6.7	5.1	5.2	5.6
JB363	7.3	6.2	4.5	5.9	5.4
JB364	7.7	4.3	4.5	7.4	5.7
JB375	8.5	5.7	5.6	5.7	5.6
KO Metformin
JB355	8.3	6.4	6.9	7.8	6.8
JB356	10.6	9.9	7.7	8.9	7
JB365	9.9	6.1	6.4	7.8	7.8
JB367	8.4	7.3	6.9	6.1	5.3
JB369	9	5.8	8	5.9	6.9
JB370	6	5.3	4.9	4.7	4.6
