# Supplementary material for: Metformin Prevents Nigrostriatal Dopamine Degeneration Independent of AMPK Activation in Dopamine Neurons
Source: PLoS One. 2016 Jul 28;11(7):e0159381. doi: 10.1371/journal.pone.0159381 (PMC4965122; doi:10.1371/journal.pone.0159381)
Supplement: S6 File — (XLSX) [file pone.0159381.s006.xlsx]

## Sheet: BW
DAT CRE AMPK beta 1+2 WT/KO - Metformin																																			inj	inj
					Treatment period
Code	Genotype	Water/Metformin	Injection		Day 1	Day 2	Day 3	Day 4	Day 5	Day 6	Day 7	Day 8	Day 9	Day 10	Day 11	Day 12	Day 13	Day 14	Day 15	Day 16	Day 17	Day 18	Day 19	Day 20	Day 21	Day 22	Day 23	Day 24	Day 25	Day 26
JB307	WT	Metformin	MPTP		26.8	26.7	26.6	26.5	26.9	27.1	27.3	27.5	27.2	27.4	27.5	27.6	27.7	27.8	28.5	28.6	29.3	29.3	28.4	29.6	27.6	28	28.6	28.5	27.8	27.7
JB308	KO	Metformin	MPTP		26.9	27.3	26.9	27	27.4	27.8	28	28.6	28.6	28.6	28.6	29.1	29.3	29.4	30	30.1	30.7	31.2	31.7	32	30.9	30.6	31	30	29.4	29.4
JB309	KO	Metformin	MPTP		27	26.3	27	27.1	27.3	27.5	27.7	28.1	27.8	28.1	28.2	28.4	28.5	28.7	29.1	29.2	29.3	29	29.9	28.7	28.8	28.9	29.8	29.6	29.4	30.2
JB310	WT	Metformin	MPTP		25.6	26.4	26.4	26.5	26.6	26.7	26.8	27.1	27.2	27.2	27.6	27.7	27.7	27.8	28.1	28.1	28	28.3	28.6	28.4	28	27.9	28.5	28.3	28.8	28.6
JB311	KO	Water	MPTP		23.2	24	23.8	24.6	25	25.2	25.3	25.6	25.6	25.9	26	26.2	26.4	26.6	27	27.2	27.3	27.3	27.8	27.7	26.4	26.5	27	26.8	27.2	27.3
JB312	KO	Water	MPTP		31.4	31.3	31.7	31.8	32.2	32.7	33	33.1	33.4	33.3	34	34.1	34.3	34.4	34.4	34.8	34.3	34.8	34.6	35.3	33.4	32.5	33.2	32.8	33.2	33.2
JB313	KO	Water	MPTP		25.3	26.1	25.8	26.4	26.9	27.1	27.2	27.2	27.4	27.2	27.5	27.7	28	28.3	28.4	28.5	28.6	28.5	28.8	28.8	27.9	28.2	28.7	28.1	28.3	28
JB314	KO	Water	MPTP		27	27.4	27.6	27.6	28.1	28.6	28.8	28.7	29.1	29.1	29.1	30	30.1	30.1	30.1	30	29.9	30.5	30.7	30.8	27.9	29.6	30.5	30.1	30.5	30.5
JB315	KO	Metformin	Saline		24.2	24.7	24.7	25.8	26.1	26.3	26.4	27.2	27.4	27.2	28.2	28.1	28.2	28.1	28.8	28.7	28.7	29.3	29.5	29.5	30	29.9	30.2	30	30.2	29.9
JB316	WT	Water	Saline		19.5	20.1	19.8	20.1	20.8	20.9	21.2	21.8	21.5	21.8	21.9	22.1	22.4	22.6	22.8	23.1	23	23.1	23.6	23.6	23.6	23.6	23.8	23.7	23.6	24.1
JB317	KO	Water	Saline		23.6	24.7	24	24.5	24.9	25.1	25.1	25.6	25.5	26.1	26	26.1	26.2	26.3	26.9	26.8	27	26.9	27.3	27.4	27.2	27.3	27.6	27.1	27.4	27.5
JB318	KO	Water	Saline		20.4	21.2	20.4	20.6	20.8	21.2	21.4	22.4	22.4	23.3	23.2	23.3	23.6	24	24.5	24.4	24.4	24.4	25.3	25.2	24.9	24.9	25.2	24.9	24.9	24.9
JB330	KO	Metformin	Saline		25.4	25.2	25.6	25.2	25.5	25.4	25.6	26	26.1	26	26	26.4	26.2	26.3	26.9	27	27.1	27	26.9	27.6	27.3	27.2	27.1	27	27.4	27
JB331	KO	Metformin	Saline		25.2	24.8	25.3	25.1	25.2	25.3	25.4	25.9	26	25.9	25.9	26	26.4	26.2	26.6	26.3	26	26.2	26.4	26.6	26.6	26.6	26.7	26.7	26.7	26.8
JB332	KO	Metformin	MPTP		29.5	29	29	28.7	29.3	29.8	29.9	30.4	30.7	30.6	30.5	30.8	30.9	30.8	31.4	31.2	31	31.5	31.8	32.1	31.2	31.3	31.4	31.4	31.5	31.8
JB333	KO	Metformin	MPTP		25.4	25.8	25.8	25.5	25.8	26.2	28	28.5	28.4	28.9	26.9	27	27.4	27.4	27.4	27.5	26.7	27	27.8	27.6	26.8	27	27.5	27.9	28.1	27.7
JB334	KO	Metformin	MPTP		27.8	27.5	27.9	27.7	27.2	27.3	26.2	26.4	26.3	26.9	28.3	28.8	29	28.9	29.5	29.1	28.9	29.5	30	29.8	28.6	28.9	29.6	29.7	29.1	29.4
JB335	KO	Metformin	MPTP		26.7	26.8	27.3	26.7	28.3	28.3	27.4	27.8	27.5	27.7	28	28.2	28.5	28.3	28.5	28.6	28.7	28.9	29	29.7	28.2	28.6	29.1	29.2	29.3	29.2
JB336	KO	Metformin	MPTP		22.5	22.4	22.9	22.4	23.2	23.2	23.4	23.6	23.4	23.4	23.3	23.2	23.9	23.6	24.1	24.2	24.2	24.6	24.7	24.8	23.8	23.9	24.6	24.9	24.9	24.6
					Day 1	Day 2	Day 3	Day 4	Day 5	Day 6	Day 7	Day 8	Day 9	Day 10	Day 11	Day 12	Day 13	Day 14	Day 15	Day 16	Day 17	Day 18	Day 19	Day 20	Day 21	Day 22	Day 23	Day 24	Day 25	Day 26
JB337	KO	Metformin	Saline		24.4	24.2	24.3	24.9	25.1	25.3	25.3	25.7	26	25.9	25.8	25.9	26	26.1	26.1	26.2	26	26.1	26.1	26.4	26.4	26	27.2	26.9	26.9	26.8
JB338	KO	Metformin	Saline		24.4	24.3	24.8	24.9	25	25.1	25	25.2	25.3	25.5	25.6	25.7	25.7	26	26.6	27.1	27.6	28.1	27.9	27.4	27.6	27.7	28.5	28.2	28.3	27.9
JB339	WT	Metformin	Saline		23.2	23.2	23.7	23.8	23.6	23.7	23.6	24.3	24.1	24.1	24.1	24.2	24.2	24.3	24.3	24.5	24.6	25	24.8	24.9	25.2	24.9	25.4	25.3	25.4	25.2
JB340	KO	Metformin	Saline		26.4	26.8	27.1	27.3	27.5	27.8	27.3	27.6	27.8	27.9	27.9	28	28.1	28.1	28.2	28.7	28.9	29.2	29.3	29.2	28.9	29.2	29.4	29.4	29.5	29.5
JB341	KO	Water	MPTP		24.8	25.1	25.7	25.8	25.9	25.9	25.7	26	26	26.2	26.4	26.5	26.7	26.8	27	27.6	28.1	28.3	28.2	28.8	27.8	25.9	26.7	26.9	27.1	27
JB342	KO	Water	MPTP		23	23.2	23.7	23.6	23.4	23.3	23.2	23.1	23.4	23.3	23.5	24	24.1	24.1	24.2	24.7	24.5	25	25.6	25.3	24.9	25	26	25.8	26	25.4
JB343	KO	Water	MPTP		26.4	26.2	27	26.9	26.8	26.8	26.4	26.1	26.3	26.3	26.3	26.4	26.3	26.8	27	27.3	27.2	27.4	27.6	27.6	26.7	26.3	27.6	27.5	27.7	27.5
JB344	KO	Water	Saline		24.9	24.7	24.9	25.1	25.5	25.8	25.6	25.7	25.8	25.9	26	26	26.1	26.2	26.2	26.7	26.9	26.7	27.1	27.4	27.3	26.4	26.4	26.6	26.5	26.4
JB345	KO	Water	Saline		26.3	24.7	25	25.9	26.2	26.5	26.2	26.9	27	27	27.1	27.1	27.2	27.3	27.3	27.9	27.9	28.8	28.5	29.2	28.9	28.7	29	29	29.7	30.1
JB347	KO	Water	Saline		26.7	26.1	26.8	26.8	26.9	26.9	26.2	27.3	27.4	27.5	27.6	27.6	27.7	27.8	27.7	28.3	28.5	28.3	28.9	28.7	29.5	29.9	29.5	29.5	29.7	29.8
JB348	KO	Water	Saline		24	24.4	24.6	24.6	24.5	24.5	24.6	24.6	24.7	24.8	24.9	24.9	25	25.2	25.4	25.3	25.7	26.5	26.4	26.4	26.8	26.8	26.4	26.4	26.2	26.3
JB349	WT	Metformin	Saline		26.6	26.4	26.8	26.9	27.1	27.2	27.6	27.6	27.8	27.9	28.2	28.1	28	28.4	28.5	28.4	28.6	28.5	28.5	28.5	28.7	29	29.1	29.2	29.4	29.3
JB350	WT	Metformin	Saline		25.8	25.7	25.7	25.9	26.2	26.5	26.6	26.5	26.5	26.6	26.4	26.9	26.9	27	27.5	27.5	28.1	28.4	28.1	28.6	29	28.5	28.6	28.8	28.7	28.9
JB351	KO	Metformin	MPTP		27.7	27.4	27.3	27.8	27.9	28	27.8	28.1	28	28	28.1	28.2	28.1	28.3	28.3	28.7	28.9	29.3	29.1	29.1	27.5	26.8	27.6	28.3	28	28.4
JB352	KO	Metformin	Saline		20.9	20.6	20.9	21.1	21.4	21.8	21.9	22	22.2	22.3	22.5	22.6	22.9	23	23.1	23.1	23	23	23.6	23.4	23.9	23.8	23.6	24	23.9	24
JB354	WT	Metformin	Saline		22.9	22.8	23.2	23.4	23.6	23.8	23.8	24.2	24.5	24.5	24.4	24.3	24.2	24.3	25.2	25.1	25.2	25.4	25.8	25.9	25.7	26.1	25.8	26.2	26.2	26.1
					Day 1	Day 2	Day 3	Day 4	Day 5	Day 6	Day 7	Day 8	Day 9	Day 10	Day 11	Day 12	Day 13	Day 14	Day 15	Day 16	Day 17	Day 18	Day 19	Day 20	Day 21	Day 22	Day 23	Day 24	Day 25	Day 26
		WT	Metformin	MPTP	100	99.6269	99.2537	98.8806	100.373	101.119	101.866	102.612	101.493	102.239	102.612	102.985	103.358	103.731	106.343	106.716	109.328	109.328	105.97	110.448	102.985	104.478	106.716	106.343	103.731	103.358
		KO	Metformin	MPTP	100	101.487	100	100.372	101.859	103.346	104.089	106.32	106.32	106.32	106.32	108.178	108.922	109.294	111.524	111.896	114.126	115.985	117.844	118.959	114.87	113.755	115.242	111.524	109.294	109.294
		KO	Metformin	MPTP	100	97.4074	100	100.37	101.111	101.852	102.593	104.074	102.963	104.074	104.444	105.185	105.556	106.296	107.778	108.148	108.519	107.407	110.741	106.296	106.667	107.037	110.37	109.63	108.889	111.852
		WT	Metformin	MPTP	100	103.125	103.125	103.516	103.906	104.297	104.688	105.859	106.25	106.25	107.812	108.203	108.203	108.594	109.766	109.766	109.375	110.547	111.719	110.937	109.375	108.984	111.328	110.547	112.5	111.719
		KO	Water	MPTP	100	103.448	102.586	106.034	107.759	108.621	109.052	110.345	110.345	111.638	112.069	112.931	113.793	114.655	116.379	117.241	117.672	117.672	119.828	119.397	113.793	114.224	116.379	115.517	117.241	117.672
		KO	Water	MPTP	100	99.6815	100.955	101.274	102.548	104.14	105.096	105.414	106.369	106.051	108.28	108.599	109.236	109.554	109.554	110.828	109.236	110.828	110.191	112.42	106.369	103.503	105.732	104.459	105.732	105.732
		KO	Water	MPTP	100	103.162	101.976	104.348	106.324	107.115	107.51	107.51	108.3	107.51	108.696	109.486	110.672	111.858	112.253	112.648	113.043	112.648	113.834	113.834	110.277	111.462	113.439	111.067	111.858	110.672
		KO	Water	MPTP	100	101.481	102.222	102.222	104.074	105.926	106.667	106.296	107.778	107.778	107.778	111.111	111.481	111.481	111.481	111.111	110.741	112.963	113.704	114.074	103.333	109.63	112.963	111.481	112.963	112.963
		KO	Metformin	Saline	100	102.066	102.066	106.612	107.851	108.678	109.091	112.397	113.223	112.397	116.529	116.116	116.529	116.116	119.008	118.595	118.595	121.074	121.901	121.901	123.967	123.554	124.793	123.967	124.793	123.554
		WT	Water	Saline	100	103.077	101.538	103.077	106.667	107.179	108.718	111.795	110.256	111.795	112.308	113.333	114.872	115.897	116.923	118.462	117.949	118.462	121.026	121.026	121.026	121.026	122.051	121.538	121.026	123.59
		KO	Water	Saline	100	104.661	101.695	103.814	105.508	106.356	106.356	108.475	108.051	110.593	110.169	110.593	111.017	111.441	113.983	113.559	114.407	113.983	115.678	116.102	115.254	115.678	116.949	114.831	116.102	116.525
		KO	Water	Saline	100	103.922	100	100.98	101.961	103.922	104.902	109.804	109.804	114.216	113.725	114.216	115.686	117.647	120.098	119.608	119.608	119.608	124.02	123.529	122.059	122.059	123.529	122.059	122.059	122.059
		KO	Metformin	Saline	100	99.2126	100.787	99.2126	100.394	100	100.787	102.362	102.756	102.362	102.362	103.937	103.15	103.543	105.906	106.299	106.693	106.299	105.906	108.661	107.48	107.087	106.693	106.299	107.874	106.299
		KO	Metformin	Saline	100	98.4127	100.397	99.6032	100	100.397	100.794	102.778	103.175	102.778	102.778	103.175	104.762	103.968	105.556	104.365	103.175	103.968	104.762	105.556	105.556	105.556	105.952	105.952	105.952	106.349
		KO	Metformin	MPTP	100	98.3051	98.3051	97.2881	99.322	101.017	101.356	103.051	104.068	103.729	103.39	104.407	104.746	104.407	106.441	105.763	105.085	106.78	107.797	108.814	105.763	106.102	106.441	106.441	106.78	107.797
		KO	Metformin	MPTP	100	101.575	101.575	100.394	101.575	103.15	110.236	112.205	111.811	113.78	105.906	106.299	107.874	107.874	107.874	108.268	105.118	106.299	109.449	108.661	105.512	106.299	108.268	109.843	110.63	109.055
		KO	Metformin	MPTP	100	98.9209	100.36	99.6403	97.8417	98.2014	94.2446	94.964	94.6043	96.7626	101.799	103.597	104.317	103.957	106.115	104.676	103.957	106.115	107.914	107.194	102.878	103.957	106.475	106.835	104.676	105.755
		KO	Metformin	MPTP	100	100.375	102.247	100	105.993	105.993	102.622	104.12	102.996	103.745	104.869	105.618	106.742	105.993	106.742	107.116	107.491	108.24	108.614	111.236	105.618	107.116	108.989	109.363	109.738	109.363
		KO	Metformin	MPTP	100	99.5556	101.778	99.5556	103.111	103.111	104	104.889	104	104	103.556	103.111	106.222	104.889	107.111	107.556	107.556	109.333	109.778	110.222	105.778	106.222	109.333	110.667	110.667	109.333
		KO	Metformin	Saline	100	99.1803	99.5902	102.049	102.869	103.689	103.689	105.328	106.557	106.148	105.738	106.148	106.557	106.967	106.967	107.377	106.557	106.967	106.967	108.197	108.197	106.557	111.475	110.246	110.246	109.836
		KO	Metformin	Saline	100	99.5902	101.639	102.049	102.459	102.869	102.459	103.279	103.689	104.508	104.918	105.328	105.328	106.557	109.016	111.066	113.115	115.164	114.344	112.295	113.115	113.525	116.803	115.574	115.984	114.344
		WT	Metformin	Saline	100	100	102.155	102.586	101.724	102.155	101.724	104.741	103.879	103.879	103.879	104.31	104.31	104.741	104.741	105.603	106.034	107.759	106.897	107.328	108.621	107.328	109.483	109.052	109.483	108.621
		KO	Metformin	Saline	100	101.515	102.652	103.409	104.167	105.303	103.409	104.545	105.303	105.682	105.682	106.061	106.439	106.439	106.818	108.712	109.47	110.606	110.985	110.606	109.47	110.606	111.364	111.364	111.742	111.742
		KO	Water	MPTP	100	101.21	103.629	104.032	104.435	104.435	103.629	104.839	104.839	105.645	106.452	106.855	107.661	108.065	108.871	111.29	113.306	114.113	113.71	116.129	112.097	104.435	107.661	108.468	109.274	108.871
		KO	Water	MPTP	100	100.87	103.043	102.609	101.739	101.304	100.87	100.435	101.739	101.304	102.174	104.348	104.783	104.783	105.217	107.391	106.522	108.696	111.304	110	108.261	108.696	113.043	112.174	113.043	110.435
		KO	Water	MPTP	100	99.2424	102.273	101.894	101.515	101.515	100	98.8636	99.6212	99.6212	99.6212	100	99.6212	101.515	102.273	103.409	103.03	103.788	104.545	104.545	101.136	99.6212	104.545	104.167	104.924	104.167
		KO	Water	Saline	100	99.1968	100	100.803	102.41	103.614	102.811	103.213	103.614	104.016	104.418	104.418	104.819	105.221	105.221	107.229	108.032	107.229	108.835	110.04	109.639	106.024	106.024	106.827	106.426	106.024
		KO	Water	Saline	100	93.9163	95.057	98.4791	99.6198	100.76	99.6198	102.281	102.662	102.662	103.042	103.042	103.422	103.802	103.802	106.084	106.084	109.506	108.365	111.027	109.886	109.125	110.266	110.266	112.928	114.449
		KO	Water	Saline	100	97.7528	100.375	100.375	100.749	100.749	98.1273	102.247	102.622	102.996	103.371	103.371	103.745	104.12	103.745	105.993	106.742	105.993	108.24	107.491	110.487	111.985	110.487	110.487	111.236	111.61
		KO	Water	Saline	100	101.667	102.5	102.5	102.083	102.083	102.5	102.5	102.917	103.333	103.75	103.75	104.167	105	105.833	105.417	107.083	110.417	110	110	111.667	111.667	110	110	109.167	109.583
		WT	Metformin	Saline	100	99.2481	100.752	101.128	101.88	102.256	103.759	103.759	104.511	104.887	106.015	105.639	105.263	106.767	107.143	106.767	107.519	107.143	107.143	107.143	107.895	109.023	109.398	109.774	110.526	110.15
		WT	Metformin	Saline	100	99.6124	99.6124	100.388	101.55	102.713	103.101	102.713	102.713	103.101	102.326	104.264	104.264	104.651	106.589	106.589	108.915	110.078	108.915	110.853	112.403	110.465	110.853	111.628	111.24	112.016
		KO	Metformin	MPTP	100	98.917	98.556	100.361	100.722	101.083	100.361	101.444	101.083	101.083	101.444	101.805	101.444	102.166	102.166	103.61	104.332	105.776	105.054	105.054	99.278	96.7509	99.639	102.166	101.083	102.527
		KO	Metformin	Saline	100	98.5646	100	100.957	102.392	104.306	104.785	105.263	106.22	106.699	107.656	108.134	109.569	110.048	110.526	110.526	110.048	110.048	112.919	111.962	114.354	113.876	112.919	114.833	114.354	114.833
		WT	Metformin	Saline	100	99.5633	101.31	102.183	103.057	103.93	103.93	105.677	106.987	106.987	106.55	106.114	105.677	106.114	110.044	109.607	110.044	110.917	112.664	113.1	112.227	113.974	112.664	114.41	114.41	113.974

## Sheet: WW
										CODE	GENOTYPE	TREATMENT	INJECTION	WATER WEIGHT
JB311	KO	Water	MPTP	17.1333	4.28333					JB311	KO	Water	MPTP	4.28333
JB312	KO	Water	MPTP			16.6714	4.16786			JB312	KO	Water	MPTP	4.16786
JB313	KO	Water	MPTP					17.1462	4.28654	JB313	KO	Water	MPTP	4.28654
JB314	KO	Water	MPTP							JB314	KO	Water	MPTP	4.24591
JB315	KO	Metformin	Saline							JB315	KO	Metformin	Saline	5.65
JB316	WT	Water	Saline							JB316	WT	Water	Saline	4.17692
JB317	KO	Water	Saline	7.16667	9.31					JB317	KO	Water	Saline	3.58333
JB318	KO	Water	Saline	3.58333	4.655					JB318	KO	Water	Saline	4.655
JB330	KO	Metformin	Saline	6.1	6.03333					JB330	KO	Metformin	Saline	3.05
JB331	KO	Metformin	Saline	3.05	3.01667					JB331	KO	Metformin	Saline	3.01667
JB332	KO	Metformin	MPTP	21.1667	16.7625	16.1333	18.9667			JB332	KO	Metformin	MPTP	5.29167
JB333	KO	Metformin	MPTP	5.29167	4.19062	4.03333	4.74167			JB333	KO	Metformin	MPTP	4.19062
JB334	KO	Metformin	MPTP							JB334	KO	Metformin	MPTP	4.03333
JB335	KO	Metformin	MPTP							JB335	KO	Metformin	MPTP	4.74167
JB336	KO	Metformin	MPTP	5.51667	4.62778					JB336	KO	Metformin	MPTP	5.07222
JB337	KO	Metformin	Saline							JB341	KO	Water	MPTP	3.57083
JB338	KO	Metformin	Saline	JB344	KO	Water	Saline			JB342	KO	Water	MPTP	4.27692
JB339	WT	Metformin	Saline	JB345	KO	Water	Saline			JB343	KO	Water	MPTP	4.18667
JB340	KO	Metformin	Saline	JB352	KO	Metformin	Saline
				JB354	WT	Metformin	Saline			JB347	KO	Water	Saline	4.4625	4.02
JB341	KO	Water	MPTP	10.7125	12.8308	12.56				JB348	KO	Water	Saline	4.28077
JB342	KO	Water	MPTP	3.57083	4.27692	4.18667
JB343	KO	Water	MPTP							JB349	WT	Metformin	Saline	3.93125
										JB350	WT	Metformin	Saline	3.95263
JB347	KO	Water	Saline	8.925	8.56154	8.04
JB348	KO	Water	Saline	4.4625	4.28077	4.02				JB351	KO	Metformin	MPTP	4.156
JB349	WT	Metformin	Saline	7.8625	7.90526
JB350	WT	Metformin	Saline	3.93125	3.95263
JB351	KO	Metformin	MPTP	4.156
