# Supplementary material for: Metformin Prevents Nigrostriatal Dopamine Degeneration Independent of AMPK Activation in Dopamine Neurons
Source: PLoS One. 2016 Jul 28;11(7):e0159381. doi: 10.1371/journal.pone.0159381 (PMC4965122; doi:10.1371/journal.pone.0159381)
Supplement: S7 File — (XLS) [file pone.0159381.s007.xls]

## Sheet: Sheet1
Rat Insulin Elisa Data	2014-11-25	215
alex
samples 1-72
Bleed	Concentration (ng/ml)	Bleed	Concentration (ng/ml)														WT Metformin MPTP
WT water saline		WT Water MPTP															JB128	0.649
JB132	0.545	JB135	0.773														jB129	0.676
JB133	0.554	JB136	0.51														JB130	1.565
JB134	0.658	JB137	1.136														JB131	0.629
JB416	1.851	JB138	1.091														JB382	0.449
JB417	0.578	JB139	1.299														JB421	0.514
JB418	1.356	JB396	1.062
JB419	0.555	JB397	0.738
JB427	0.39	JB403	0.618
WT Metformin Saline		JB404	0.308
JB140	0.718	JB406	0.576
JB141	0.544	JB407	0.482
JB142	0.624	JB408	0.453
JB398	0.686	JB409	0.403
JB399	1.239	JB410	1.047
JB412	0.464	JB411	0.48
JB413	0.485	KO Water Saline
JB414	0.704	JB145	1.808
JB415	0.278	JB146	0.938
JB424	0.927	JB147	0.49														KO Metformin MPTP
JB426	0.357	JB148	0.337														JB351	0.271
JB429	0.535	JB344	0.245														JB422	0.483
JB430	0.565	JB345	0.694														JB423	0.693
JB431	0.389	JB347	0.689
JB432	0.884	JB348	0.312
KO Metformin Saline		JB400	0.659
JB143	0.684	JB401	1.071
JB144	1.136	JB402	0.769
JB149	0.965	JB420	0.718
JB337	0.665	JB428	0.52
JB338	0.877	KO Water MPTP
JB340	0.546	JB341	0.262
JB352	0.32	JB342	0.412
JB425	0.467	JB343	0.7
		JB405	0.363
		JB357	1.49
		JB358	2.48*
		JB393	1.11
		JB394	0.27
		JB395	0.48
		JB311	0.69
		% cumulative mean
	QC1	106
	QC2	96
	QC3	108
	QC4
