# Supplementary material for: Metformin Prevents Nigrostriatal Dopamine Degeneration Independent of AMPK Activation in Dopamine Neurons
Source: PLoS One. 2016 Jul 28;11(7):e0159381. doi: 10.1371/journal.pone.0159381 (PMC4965122; doi:10.1371/journal.pone.0159381)
Supplement: S8 File — (XLSX) [file pone.0159381.s008.xlsx]

## Sheet: TH,IBA+GFAP
Metformin Study - AMPK WT/KO + Water/Metformin
KO Saline Water
Code	TH	IBA	GFAP	Volume
XY22	11034.6	2675.06	2103.49	2181.4
JB145	11706.2	2542.39	2537.87	1736.6
JB146	12162.7	3375.56	3701.61	1771.32
JB147	11651.3	3088.65	3565.11	1692.49
JB148	12743.6	3825.82	2188.68	1668.43
JB317	11408.3	2587.13	3931.4	1820.06
JB318	11304	1387.19	2886.17	2012.63
KO Saline Metformin
Code	TH	IBA	GFAP	Volume
XY17	8699.44	2210.75	2355.57	1980.57
XY18	9396.94	2834	3096.47	2030.68
JB144	10553	1992.15	2139.35	1530.71
JB149	9839	3079.8	2186.28	1910.91
JB315	10553.6	2997.01	2419.84	1796.4
JB330	11673.2	2481.35	3233.99	1951.05
JB331	10039.7	2739.67	3423.5	2087.33
KO MPTP Water
Code	TH	IBA	GFAP	Volume
XY19	8756.92	3187.26	3896.43	1912.92
XY20	1867.01	12871.1	9086.27	2017.38
XY21	5268.91	3717.33	3578.66	1917.16
JB311	3960.79	6129.13	5546.84	1328.61
JB312	4995.72	9960.59	9225.63	1656.83
JB313	4433.23	7448.13	3039.12	1459.61
JB314	6552.12	4850.04	7888.65	1208.81
KO MPTP Metformin
Code	TH	IBA	GFAP	Volume
XY14	7365.12	3143.65	7583.17	2235.58
XY15	7430.04	4557.39	5768.85	1762.7
XY16	6902.36	7402.08	10617.2	2007.1
JB308	7954.53	4813.44	7652.16	1512.56
JB309	2942.33	7197.44	6484.23	1340.27
JB332	10803.4	2411.73	2422.17	1894.42
JB333	7542.16	4653.67	3288.68	1906.42
WT MPTP Metformin
Code	TH	IBA	GFAP	Volume
JB128	8029.75	3985.35	4531.33	1543.14
JB131	8467.97	3827.99	2944.62	1600.16
JB129	12213.7	1367.21	3947.47	1900.42
JB130	11546	2079.52	4064.43	1775.44
JB307	3186.52	8915.26	2146.14	1332.86
JB310	5770.07	4085.1	8305.31	1602.78
JB368	6853.34	5278.65	3269.05	1605.65
WT Saline Water
Code	TH	IBA	GFAP	Volume
JB132	10242.1	1888.8	2085.2	1560.86
JB133	10169	1417.66	1893.16	1560.82
JB134	7995.85	2500.33	2161.82	2032.77
JB316	10063.4	2083.58	2743.06	1738.86
JB372	10747.1	2388.72	1890.83	2092.47
JB373	9421.34	2098.69	2360.18	2023.05
JB374	9366.01	2768.18	2071.01	2277.41
JB376	8597.85	1555	1981.58	2182.94
WT MPTP Water
Code	TH	IBA	GFAP	Volume
XY13	6540.26	8379.7	9480.67	1732.27
JB138	4457.58	15208.2	8938.42	1343.28
JB139	7630.79	8406.38	10066.2	1364.53
JB359	6729.3	5314.66	6951.7	1587.97
JB360	5637.23	5314.91	7205.28	1496.36
JB361	5845.21	7399.52	8335.06	1534.78
WT Saline Metformin
Code	TH	IBA	GFAP	Volume
JB140	9146.28	3278.34	3278.69	1867.25
JB141	12136.7	2860.6	3206.7	1545.13
JB339	11323.7	3997.54	1905.88	1706.62
JB349	12232.7	4421.33	2872.57	2173.79
JB350	11912.8	2396.66	3119.73	2307.23
JB354	12518	2841.06	4045.62	2125.94
JB366	11968.6	1943.91	2304.73	2163.87
JB371	12568.4	2630.67	2584.98	2322.77

## Sheet: Cell volume
AMPK WT/KO Metformin treatment (n=7-8)
WT Water Saline
Code	0-500	501-1000	1001-1500	1501-2000	2001-2500	2501-3000	3001-3500	3501-4000	4001-4500	4501-5000	5001-5500	5501-6000	6001-6500	6501-7000	7001+
JB132	1	63	143	103	35	28	9	2	0	0	0	1	0	0	0
JB133	2	66	148	84	37	16	10	3	5	2	0	0	0	0	0
JB134	0	16	74	90	57	35	19	6	3	4	0	2	0	0	1
JB316	3	63	108	87	51	25	14	8	5	4	1	0	0	0	0
JB372	0	12	81	92	59	30	25	10	6	6	2	2	0	0	0
JB373	0	31	92	87	48	32	17	10	6	3	4	3	0	0	1
JB374	0	14	80	66	64	39	21	15	9	9	2	0	1	3	2
JB376	1	17	59	93	60	40	22	11	7	3	2	2	3	0	1
WT Metformin Saline
Code	0-500	501-1000	1001-1500	1501-2000	2001-2500	2501-3000	3001-3500	3501-4000	4001-4500	4501-5000	5001-5500	5501-6000	6001-6500	6501-7000	7001+
JB140	3	31	104	77	55	31	13	7	3	5	2	1	0	0	0
JB141	2	96	147	105	47	20	11	5	4	0	0	0	0	0	0
JB339	1	45	114	79	42	18	11	3	3	2	2	1	0	0	0
JB349	0	18	50	63	50	27	17	16	8	1	2	1	1	0	0
JB350	0	14	59	82	76	33	36	11	4	6	7	1	2	0	2
JB354	1	25	84	104	75	56	26	14	9	2	4	1	0	0	2
JB366	0	11	57	102	80	40	32	10	3	3	0	5	1	0	0
JB371	0	5	57	103	108	47	28	15	9	6	4	6	0	0	1
WT Water MPTP
Code	0-500	501-1000	1001-1500	1501-2000	2001-2500	2501-3000	3001-3500	3501-4000	4001-4500	4501-5000	5001-5500	5501-6000	6001-6500	6501-7000	7001+
JB138	4	49	68	26	12	7	2	2	0	0	0	0	0	0	0
JB139	6	99	109	52	23	7	5	2	0	0	1	0	0	0	1
XY13	0	19	76	62	45	11	6	3	0	0	0	1	0	0	0
JB359	1	38	91	58	32	14	2	4	1	0	0	0	0	0	0
JB360	6	43	82	46	16	17	3	0	1	0	0	0	0	0	0
JB361	0	39	62	55	23	9	4	0	0	0	0	0	0	0	0
WT Metformin MPTP
Code	0-500	501-1000	1001-1500	1501-2000	2001-2500	2501-3000	3001-3500	3501-4000	4001-4500	4501-5000	5001-5500	5501-6000	6001-6500	6501-7000	7001+
JB128	3	51	94	72	30	13	3	2	1	2	0	1	0	0	0
JB131	3	63	98	68	29	10	8	6	1	2	2	1	0	0	1
JB129	0	33	123	119	57	31	18	6	6	1	4	1	0	1	2
JB130	3	43	118	95	65	25	8	6	3	0	2	1	0	2	1
JB307	4	89	116	43	24	10	4	3	0	0	0	0	0	0	0
JB310	2	30	61	25	15	5	5	7	0	2	1	0	0	0	0
KO Water Saline
Code	0-500	501-1000	1001-1500	1501-2000	2001-2500	2501-3000	3001-3500	3501-4000	4001-4500	4501-5000	5001-5500	5501-6000	6001-6500	6501-7000	7001+
XY22	0	14	80	87	54	34	28	13	8	4	3	3	1	0	1
JB145	1	52	136	121	48	31	18	6	3	1	0	2	0	0	0
JB146	1	48	141	124	74	38	18	6	1	1	2	0	0	0	0
JB147	2	53	140	97	39	26	9	3	4	4	2	0	0	1	1
JB148	2	64	158	130	56	25	11	9	5	3	0	0	0	0	0
JB317	0	41	114	95	49	33	17	11	1	3	1	1	0	0	0
JB318	0	24	90	97	75	34	17	9	6	5	1	1	2	0	2
KO Metformin Saline
Code	0-500	501-1000	1001-1500	1501-2000	2001-2500	2501-3000	3001-3500	3501-4000	4001-4500	4501-5000	5001-5500	5501-6000	6001-6500	6501-7000	7001+
XY17	0	22	67	85	67	33	15	6	3	2	1	0	1	0	1
XY18	0	21	86	89	58	27	10	7	5	2	2	2	3	0	3
JB144	6	78	143	83	52	14	9	3	2	1	0	0	0	0	1
JB149	1	10	65	55	34	17	7	8	3	1	1	2	1	0	0
JB315	2	51	125	88	60	29	18	6	4	2	2	2	1	0	0
JB330	0	33	95	79	73	35	20	7	5	3	1	0	2	1	0
JB331	0	19	67	92	69	33	16	9	8	3	3	1	1	0	1
KO Water MPTP
Code	0-500	501-1000	1001-1500	1501-2000	2001-2500	2501-3000	3001-3500	3501-4000	4001-4500	4501-5000	5001-5500	5501-6000	6001-6500	6501-7000	7001+
XY19	0	31	80	60	49	26	10	6	4	3	1	1	0	0	1
XY20	0	7	20	12	13	6	2	2	2	1	0	0	0	1	0
XY21	0	16	49	44	20	14	10	5	2	1	1	0	0	0	1
JB311	10	74	65	33	12	4	3	3	0	0	1	0	1	0	1
JB312	0	26	58	39	22	9	5	1	0	0	0	0	1	0	1
JB313	1	63	91	38	19	12	4	3	1	0	1	0	0	0	0
JB314	6	68	57	27	7	6	0	0	0	0	0	0	1	0	0
KO Metformin MPTP
Code	0-500	501-1000	1001-1500	1501-2000	2001-2500	2501-3000	3001-3500	3501-4000	4001-4500	4501-5000	5001-5500	5501-6000	6001-6500	6501-7000	7001+
XY14	0	5	50	71	41	30	25	12	3	3	3	2	1	0	0
XY15	0	29	83	67	31	18	9	4	3	0	0	0	1	0	1
XY16	0	14	54	62	43	23	9	7	4	1	4	0	0	0	0
JB308	2	41	62	25	13	8	6	2	1	1	1	0	0	0	0
JB309	6	73	92	45	19	5	3	2	1	0	0	0	0	0	0
JB332	0	33	100	101	58	37	15	10	9	0	0	2	0	0	0
JB333	0	17	54	79	46	21	7	4	5	2	0	0	0	0	0

## Sheet: JB333
JB333			0-500	501-1000	1001-1500	1501-2000	2001-2500	2501-3000	3001-3500	3501-4000	4001-4500	4501-5000	5001-5500	5501-6000	6001-6500	6501-7000	7001+
				558.786	1009.23	1501.8	2012.95	2537.66	3013.35	3519.74	4098.15	4920.63
				592.536	1032.89	1507.3	2016.78	2543.24	3037.17	3717.44	4172.72	4958.37
				634.084	1035.98	1510.83	2036.88	2553.95	3311.44	3746.38	4188.31
				642.787	1048.54	1511.84	2049.12	2554.03	3314.74	3749.07	4294.56
				738.761	1080.18	1520.58	2049.53	2561.23	3354.25		4361.33
				819.748	1085.14	1528.63	2079.38	2593.49	3370.75
				836.027	1095.4	1528.8	2098.97	2595	3496.92
				852.041	1111.24	1531.24	2131.36	2595.94
				857.67	1115.06	1533.26	2141.12	2599.84
				889.987	1123.26	1534.49	2143.06	2614.98
				894.148	1129.54	1548.1	2146.47	2631.23
				953.078	1129.57	1556.76	2149.03	2655.3
				966.474	1130.66	1562.26	2152.45	2658.05
				968.893	1131.63	1565.97	2155.54	2701.42
				980.367	1139.4	1567.64	2156.66	2797.87
				989.522	1194.13	1577.67	2188.74	2814.68		0	17	54	79	46	22	7	4	5	2	0	0	0	0	0
				991.418	1230.48	1579.97	2188.86	2816.8
					1242.61	1583.16	2192.81	2817.6
					1256.42	1596.71	2213.05	2866.92
					1265.35	1598.75	2228.43	2941.03
					1269.26	1599.01	2238.15	2948.84
					1270.2	1608.98	2243.01	2970.24
					1270.35	1611.69	2243.25
					1273.59	1615.23	2245.46
					1283.31	1621.57	2254.33
					1288.19	1627.62	2256.09
					1303.46	1629.34	2260.87
					1307.24	1646.4	2265.72
					1310.18	1648.56	2282.96
					1315.45	1660.38	2298.55
					1315.68	1662.13	2299.91
					1326.77	1668.37	2317.08
					1348.92	1671.51	2333.25
					1351.08	1680.06	2338.38
					1357.27	1687.49	2343.76
					1392.49	1698.13	2345.11
					1393.78	1701.44	2360.29
					1398.31	1701.57	2362.03
					1399.46	1710.65	2377.49
					1402.66	1710.65	2393.6
					1405.82	1721.97	2401.66
					1407.18	1723.96	2418.63
					1409.05	1733.77	2444.5
					1412.03	1741.39	2454.36
					1421.27	1747.29	2456.27
					1436.08	1749.87
					1436.72	1753.89
					1438.52	1754.43
					1442.92	1759.24
					1445	1768.36
					1452.37	1773.97
					1455.85	1776.56
					1465.32	1777.96
					1487.55	1783.92
						1793.52
						1801.5
						1811.7
						1814.31
						1817.75
						1817.86
						1819.1
						1840.06
						1841.49
						1848.45
						1849.01
						1850.16
						1863.25
						1881.56
						1902.81
						1918.61
						1929.21
						1938.99
						1944.3
						1958.47
						1965.78
						1972.34
						1974.54
						1984.43
						1990.45

## Sheet: JB332
JB332			0-500	501-1000	1001-1500	1501-2000	2001-2500	2501-3000	3001-3500	3501-4000	4001-4500	4501-5000	5001-5500	5501-6000	6001-6500	6501-7000	7001+
				529.407	1003.36	1509.3	2005.26	2507.82	3005.72	3519.06	4016.67			5725.07
				550.544	1010.68	1513.99	2005.79	2527.22	3025.86	3576.28	4106.06			5942
				619.625	1013.25	1531.8	2007.19	2529.28	3038.15	3669.59	4170.37
				657.646	1023.12	1536.38	2009.58	2542	3078.13	3717.16	4178.06
				679.242	1033.77	1540.72	2018.46	2560.15	3080.86	3766.87	4210.28
				753.564	1038.26	1542.71	2020.29	2567.86	3100.95	3830.55	4244.82
				763.573	1040.91	1547.49	2025.14	2573.26	3130.65	3942.7	4244.93
				782.739	1055.7	1548.26	2025.37	2574.19	3153.71	3953.22	4283.9
				787.446	1058.23	1550.2	2032.14	2582.99	3178.06	3960.79	4286.69
				788.025	1058.61	1558.45	2034.03	2599.53	3179.68	3992.35
				805.086	1060.71	1563.3	2037.27	2600.3	3258.75
				814.037	1061.56	1568.59	2042.19	2615.96	3354.29
				835.081	1063.74	1576.96	2055.91	2620.42	3390.78
				853.06	1064.31	1577.09	2060.95	2623.2	3417.86
				861.206	1066.56	1578.46	2063.43	2649.35	3480.25
				861.603	1067.54	1579.68	2078.98	2669.76
				862.529	1070.89	1580.39	2093.02	2679.45			0	33	100	101	58	37	15	10	9	0	0	2	0	0	0
				869.26	1076.12	1593.64	2098.43	2696.83
				884.066	1076.33	1594.07	2113.92	2707.09
				885.363	1079.51	1595.8	2136.11	2741.99
				892.12	1084.95	1600.38	2143.28	2757.34
				907.288	1086.95	1604.88	2148.67	2766.5
				926.319	1088.78	1604.93	2150.36	2767.78
				927.169	1089.6	1609.21	2161	2792.99
				935.732	1091.46	1614.15	2162.61	2817.96
				937.957	1091.51	1616.53	2171.46	2819.19
				942.509	1097.06	1617.37	2174.92	2856.86
				944.772	1103.12	1624.99	2176.88	2883.57
				965.941	1105.5	1626.55	2184.3	2888.72
				967.207	1106.57	1632.4	2194.26	2891.51
				979.078	1127.3	1650.34	2202.49	2921.25
				985.183	1139.85	1651.68	2208.36	2944.58
				997.796	1143.53	1652.47	2209.75	2949.05
					1143.61	1653.01	2217.28	2960.79
					1146.21	1655.93	2222.17	2965.31
					1146.76	1665.63	2224.36	2984.48
					1154.35	1666.95	2237.13	2989.8
					1156.59	1668.4	2241.14
					1160.75	1671.68	2252.03
					1160.84	1673.78	2261.36
					1169.31	1683.16	2281.59
					1180.03	1683.66	2301.53
					1181.44	1688.27	2314.22
					1188.95	1691.81	2319.15
					1190.61	1702	2338.59
					1202.22	1711.3	2341.23
					1210.5	1723.43	2368.34
					1211.44	1745.34	2380.93
					1222.83	1751.35	2389.69
					1224.24	1751.7	2400.49
					1234.26	1756.57	2422.18
					1251.96	1758.13	2434.18
					1252.95	1758.7	2445.11
					1255.33	1763.83	2458.32
					1258.96	1768.4	2463.02
					1261.12	1776.64	2470.13
					1262.04	1776.75	2498.93
					1273.09	1783.46	2499.42
					1274.43	1784.4
					1280.48	1785.79
					1287.22	1786.33
					1291.11	1794.1
					1293.11	1795.32
					1294.89	1796.57
					1310.61	1799.28
					1312.09	1799.52
					1317.64	1800.78
					1317.86	1810.16
					1319.31	1819.65
					1319.48	1820.66
					1320.17	1827.57
					1327.49	1829.63
					1348.97	1831.89
					1350.14	1847.78
					1355.37	1848.63
					1355.76	1849.43
					1356.02	1850.82
					1361.27	1853.73
					1362.76	1862.48
					1363.03	1881.04
					1374	1881.13
					1376.05	1893.37
					1376.22	1897.39
					1382.3	1898.31
					1397.79	1909.65
					1403.36	1919.46
					1405.68	1924.73
					1406.33	1927.06
					1421.08	1935.42
					1425.06	1935.85
					1437.4	1942.4
					1440.29	1947.47
					1447.52	1966.36
					1456.43	1966.81
					1459.75	1969.9
					1474.6	1970.85
					1481.11	1974.19
					1481.33	1978.86
					1484.18	1989.05
					1492.64	1991.09
						1999.97

## Sheet: JB331
JB331			0-500	501-1000	1001-1500	1501-2000	2001-2500	2501-3000	3001-3500	3501-4000	4001-4500	4501-5000	5001-5500	5501-6000	6001-6500	6501-7000	7001+
				550.581	1018.38	1500.77	2010.56	2507.27	3026.69	3542.45	4011.39	4532.37	5091.35	5769.91	6391.07		7135.31
				606.318	1040.29	1503.22	2012.26	2511.23	3047.77	3690.3	4122.06	4858.65	5135.88
				681.283	1041.97	1505.71	2020.66	2530.16	3050.83	3701.09	4133.43	4962.82	5344.18
				699.018	1042.1	1508.43	2022.63	2541.24	3094.98	3707.06	4242.26
				705.875	1051.97	1519.39	2022.82	2575.69	3104.33	3753.06	4263.73
				775.013	1052.94	1528.23	2026.46	2584.75	3104.8	3837.79	4315.3
				777.595	1063.9	1530.15	2032.84	2587.01	3106.25	3846.57	4320.21
				828.676	1077.75	1539.22	2037.85	2595.45	3119.67	3868.36	4333.97
				856.351	1090.21	1544.84	2040.59	2598.92	3138.41	3947.84
				873.043	1107.83	1546.82	2041.25	2609.22	3193.89
				874.119	1117.1	1554.79	2045.26	2616.56	3216.09
				876.86	1117.95	1555.64	2073.11	2624.04	3280.16
				877.263	1130.77	1556.62	2080.59	2632.91	3295.98
				897.267	1139.39	1557.3	2082.03	2636.77	3380.8			0	19	67	92	69	33	16	9	8	3	3	1	1	0	1
				928.593	1175.95	1564.06	2091.1	2647.53	3392.1
				959.843	1183.42	1567.91	2097.72	2673.91	3467.34
				968.434	1192.33	1570.42	2101.85	2676.52
				977.67	1192.72	1579.92	2110.11	2694.12
				999.326	1199.38	1585.3	2115.7	2699.05
					1222.33	1591.53	2120.77	2702.57
					1233.38	1591.64	2130.13	2709.83
					1254.24	1592.08	2149.64	2726.16
					1255.8	1594.5	2152.3	2726.47
					1262.91	1599.02	2153.82	2741.4
					1263.66	1608.01	2165.86	2757.15
					1271.59	1609.12	2169.98	2773.37
					1272.49	1615.39	2172.37	2779.29
					1288.28	1616.12	2192.02	2779.87
					1290.88	1639.19	2194.95	2793.56
					1298.76	1640.17	2195.83	2855.2
					1305.74	1641.3	2196.21	2858.29
					1310.26	1648.35	2197.99	2971.35
					1324.02	1650.9	2215.43	2977.91
					1326	1659.75	2216.02
					1329.19	1661.2	2234.68
					1332.04	1669.04	2236.84
					1339.67	1670.23	2241.46
					1345.22	1671.56	2247.48
					1351.41	1676.05	2261.08
					1354.26	1679.83	2261.47
					1367.35	1680.72	2267.93
					1372.91	1697.39	2272.55
					1381.61	1714.61	2283.61
					1384.65	1722.87	2291.15
					1388.27	1737.2	2319.92
					1395.02	1742.95	2330.86
					1398.7	1744.79	2331.23
					1399.8	1745.14	2341.68
					1400.38	1753.86	2342.89
					1401.46	1756.32	2346.01
					1407.45	1757.28	2349.48
					1408.94	1757.95	2352.45
					1417.67	1762.24	2354.77
					1426.13	1764.13	2357.66
					1433.44	1774.22	2359.96
					1437.1	1788.82	2361.24
					1440.07	1791.68	2365.39
					1441.01	1792.65	2372.91
					1442.81	1796.71	2373.6
					1445.4	1797.48	2398.73
					1446.48	1800.83	2408.85
					1453.8	1806.44	2422.12
					1453.92	1808.41	2432.94
					1465.47	1810.84	2434.23
					1465.81	1815.79	2445.11
					1467.72	1823.03	2454.93
					1469.45	1824.99	2472.08
						1834.23	2488.27
						1834.72	2488.98
						1842.95
						1844.76
						1859.96
						1862.23
						1871.99
						1877.27
						1878.92
						1882.48
						1882.62
						1896.85
						1910.62
						1916.16
						1917.68
						1922.4
						1927.38
						1957.79
						1965.9
						1967.22
						1969.58
						1971.93
						1976.4
						1984.41
						1989.15

## Sheet: JB330
JB330			0-500	501-1000	1001-1500	1501-2000	2001-2500	2501-3000	3001-3500	3501-4000	4001-4500	4501-5000	5001-5500	5501-6000	6001-6500	6501-7000	7001+
				566.491	1000.59	1503.73	2000.13	2501.76	3019.43	3680.5	4248.56	4532.91	5122.55		6016.4	6810.57
				571.505	1002.32	1504.33	2006.03	2501.84	3021.31	3699.37	4333.94	4563.89			6021.35
				654.349	1004.13	1510.3	2011.78	2516.77	3023.38	3790.3	4360.19	4897.59
				695.771	1005.72	1513.31	2015.16	2561.15	3036.44	3812.71	4420.56
				737.484	1016.26	1516.18	2019.94	2570.78	3046.91	3921.26	4476.39
				746.237	1020.63	1519.18	2026.8	2578.21	3080.3	3944.77
				770.75	1037.08	1521.92	2027.16	2614.85	3090.31	3981.09
				772.75	1042.64	1530.25	2033.6	2622.66	3105.93
				782.61	1043.46	1547.23	2047.01	2626.38	3133.66
				804.999	1064.97	1549.98	2047.07	2630.86	3143.61
				824.533	1072.87	1561.06	2047.64	2648.49	3144.52
				827.489	1080.3	1563.59	2050.05	2670.03	3204.28
				839.243	1080.69	1566.5	2055.43	2674.2	3220.98
				860.992	1082.98	1568.06	2059.98	2701.88	3232.54
				862.822	1085.51	1574.62	2072.47	2708.6	3250.61
				870.059	1085.72	1574.69	2075.3	2710.13	3286.18
				874.042	1096.86	1576.55	2082.53	2712.03	3294.58
				879.505	1097.09	1586.92	2084.27	2719.84	3317.18			0	33	95	79	73	35	20	7	5	3	1	0	2	1	0
				879.669	1099.21	1590.89	2088.08	2743.81	3398.47
				887.16	1107.34	1591.07	2090.1	2755.83	3446.32
				908.913	1120.07	1592.92	2095.18	2767.5
				913.005	1120.88	1599.45	2100.72	2770.51
				915.495	1128.94	1602.39	2106.4	2772.15
				917.896	1131.03	1603.65	2115.22	2779.86
				929.244	1132.85	1603.8	2119.95	2780
				941.468	1139.37	1605.22	2125.6	2816.74
				945.006	1141.3	1610.66	2152.16	2826.46
				952.528	1145.51	1618	2152.7	2827.32
				957.32	1160.38	1620.52	2153.78	2830.34
				958.65	1166.31	1623.26	2159.58	2855.81
				965.551	1166.39	1650.46	2166.48	2875.83
				968.128	1170.81	1650.62	2166.49	2897.95
				970.148	1177.07	1678.1	2172.72	2938.43
					1188.17	1700.21	2174.28	2964.96
					1193.04	1714.85	2196.99	2992.37
					1193.77	1730.35	2212.3
					1197.88	1731.19	2229.78
					1200.51	1734.13	2235.22
					1209.8	1742.93	2248.47
					1210.06	1743.29	2249.24
					1214.27	1744.41	2252.88
					1216.21	1758.66	2252.9
					1222.15	1760.18	2255.32
					1224.02	1760.27	2265.45
					1224.33	1771.24	2265.9
					1225.72	1771.51	2267.87
					1233.91	1776.08	2270.09
					1239.47	1779.91	2283.82
					1252.26	1785.35	2295.49
					1253.53	1787.26	2302.47
					1262.97	1788.29	2304.18
					1263.47	1813.38	2310.64
					1267.89	1815.92	2322.81
					1272.06	1818.66	2333.73
					1277.43	1832.79	2336.51
					1278.53	1836.63	2339.49
					1288.37	1843.02	2349.63
					1294.4	1843.48	2364.58
					1298.95	1855.95	2383.75
					1302.66	1860.62	2389.66
					1305.2	1871.38	2393.6
					1306.24	1871.41	2395.81
					1309.28	1875.06	2398.73
					1316.29	1883.87	2406.77
					1316.32	1886.55	2409.7
					1318.08	1906.58	2415.4
					1321.66	1907.71	2429.13
					1334.51	1919.7	2439.42
					1334.94	1924.31	2440.01
					1347.5	1926.93	2443.43
					1352.35	1930	2450.68
					1353.92	1933.38	2457.07
					1370.81	1935.26	2487.3
					1381.24	1936.26
					1397.47	1939.21
					1408.85	1944.31
					1409.44	1948.85
					1417.15	1950.32
					1417.57	1977.85
					1418.29
					1423.88
					1435.25
					1437.47
					1445
					1446.19
					1451.49
					1451.77
					1454.1
					1456.12
					1461.06
					1471.62
					1472.19
					1483.08
					1483.53
					1492.85

## Sheet: JB361
JB361			0-500	501-1000	1001-1500	1501-2000	2001-2500	2501-3000	3001-3500	3501-4000	4001-4500	4501-5000	5001-5500	5501-6000	6001-6500	6501-7000	7001+
				570.875	1001.17	1500.43	2014.99	2510.4	3093.43
				597.661	1005.37	1502.69	2053.7	2552.85	3141.65
				675.382	1011.27	1512.93	2071.18	2574.4	3239.03
				705.865	1031.47	1515.76	2074.77	2577.33	3392.93
				716.13	1032.25	1539.44	2096.52	2651.5
				735.842	1034.7	1545.38	2105.95	2785.98
				736.487	1035.53	1549.09	2136.98	2811.2
				738.536	1048.31	1553.3	2144.22	2829.14
				746.528	1058.28	1557.68	2194.88	2937.03
				769.189	1068.68	1560.77	2216.76
				778.786	1072.77	1575.36	2245.42
				779.338	1081.16	1575.56	2258.71
				800.524	1092.92	1595.31	2328.45
				807.539	1096.46	1597.13	2337.92
				817.193	1098.72	1598.59	2344.05
				830.843	1102.53	1606.21	2359.95
				833.658	1109.2	1611.64	2363.91
				835.535	1121.78	1621.79	2365.52
				842.404	1134.54	1638.08	2384				0	39	62	55	23	9	4	0	0	0	0	0	0	0	0
				864.71	1155.05	1654.97	2387.61
				869.899	1168.23	1664.88	2389.23
				871.921	1179.97	1668.09	2427.92
				885.008	1181.14	1673.26	2472.49
				891.79	1182.43	1677.27
				897.264	1201.53	1679.96
				917.517	1202.67	1683.57
				920.305	1205.21	1696.3
				920.875	1210.5	1713.46
				922.164	1227.19	1714.73
				925.195	1239.53	1738.8
				946.607	1253.13	1772.06
				962.133	1260.38	1772.55
				963.205	1266.58	1788.36
				963.237	1274.81	1800.07
				979.47	1274.96	1800.2
				989.098	1281.13	1803.16
				991.435	1284.46	1846.65
				993.064	1295.24	1853.95
				995.208	1295.89	1862.47
					1303.3	1862.51
					1305.4	1873.76
					1331.24	1874.96
					1340.17	1879.25
					1363.85	1888.54
					1383.19	1889.8
					1405.34	1902.55
					1409.68	1902.85
					1413.27	1914.78
					1416.18	1958.71
					1418.96	1963.06
					1419.83	1971.62
					1420.43	1974.64
					1424.75	1977.37
					1425.12	1990.63
					1435.16	1998.09
					1435.4
					1436.42
					1448.05
					1481.04
					1484.39
					1495.74
					1497.47

## Sheet: JB360
JB360			0-500	501-1000	1001-1500	1501-2000	2001-2500	2501-3000	3001-3500	3501-4000	4001-4500	4501-5000	5001-5500	5501-6000	6001-6500	6501-7000	7001+
			290.926	533.015	1003.42	1512.16	2052.41	2532.86	3243.3		4226.8
			353.396	628.99	1006.89	1514.85	2084.76	2547.66	3325.26
			377.531	652.797	1009.65	1538.15	2110.29	2642.26	3346.07
			427.283	659.702	1018.05	1546.96	2184.8	2661.59
			479.687	660.116	1028.04	1554.98	2207.25	2679.03
			498.41	675.438	1030.43	1558.62	2259.09	2778.83
				684.388	1031.94	1568.68	2326.57	2815.64
				698.898	1041.73	1599.2	2332.96	2828.57
				702.322	1042.84	1605.55	2349.03	2840.8
				734.824	1047.38	1634.17	2365.19	2855.54
				735.157	1050.06	1645.38	2414.25	2872.99
				749.728	1051.58	1650.16	2419.28	2886.62
				788.868	1062.95	1668.43	2431.72	2902.26
				791.31	1067.12	1670.68	2443.12	2909.09
				803.031	1076.61	1675.31	2471.43	2917.75
				805.549	1083.21	1692.19	2477.14	2948.03
				812.336	1084.3	1694.19		2968.97			6	43	82	46	16	17	3	0	1	0	0	0	0	0	0
				814.344	1092.69	1697.47
				835.158	1093.57	1699.56
				835.516	1097.22	1709.95
				844.181	1100.27	1715.3
				855.045	1106	1726.62
				862.879	1108.82	1737.81
				863.945	1117.11	1737.92
				881.633	1135.09	1765.67
				889.441	1136.93	1771.36
				911.282	1137.54	1772.89
				924.742	1140.21	1780.74
				930.648	1157.42	1782.6
				964.903	1167.62	1786.13
				966.725	1189.4	1793.46
				967.368	1210.43	1838.89
				978.875	1228.61	1839.06
				986.565	1237.01	1859.16
				989.976	1237.03	1861.17
				990.573	1239.81	1884.45
				992.597	1240.94	1893.59
				992.907	1244.8	1894.8
				995.243	1249.53	1902.12
				995.648	1250.74	1905.21
				997.438	1252.04	1906.02
				997.934	1255.26	1925.6
				997.953	1257.72	1962.79
					1267.16	1964.29
					1282.45	1993.6
					1295.4	1995.28
					1303.99
					1309.84
					1310.62
					1321.11
					1322.82
					1323.4
					1327.07
					1329.42
					1331.47
					1331.94
					1339.55
					1343.18
					1361.27
					1364
					1366.76
					1367.65
					1376.7
					1383.74
					1394.41
					1398.78
					1400.72
					1400.84
					1402.85
					1407.68
					1414.98
					1417.86
					1424.3
					1445.74
					1446.05
					1465.76
					1478.13
					1483.48
					1483.79
					1491.32
					1492.11
					1493.76

## Sheet: JB359
JB359			0-500	501-1000	1001-1500	1501-2000	2001-2500	2501-3000	3001-3500	3501-4000	4001-4500	4501-5000	5001-5500	5501-6000	6001-6500	6501-7000	7001+
			303.936	516.205	1032.68	1513.73	2001.66	2502.51	3067.24	3596.18	4075.47
				516.871	1038.99	1520.54	2005.24	2535.22	3422.21	3713.69
				543.676	1044.76	1534.87	2034.02	2563.39		3748.48
				605.955	1047.85	1537.01	2048.85	2617.76		3777.27
				638.1	1051.99	1537.23	2054.12	2641.19
				681.452	1053.74	1549.98	2062.4	2645.05
				743.7	1078.49	1558.47	2065.48	2659.75
				748.239	1091.51	1563.97	2072.61	2699.12
				760.568	1095.19	1566.02	2114.33	2709.76
				781.296	1104.87	1571.36	2122.34	2729.46
				785.141	1116.99	1579.87	2133.08	2764.82
				787.766	1134.05	1585.28	2154.52	2813
				802.269	1134.74	1589.78	2170.39	2844.72
				809.733	1136.74	1593.08	2177.02	2852.67
				811.851	1139.04	1612.21	2180.65
				815.561	1140.08	1627.68	2183.57
				823.032	1142.52	1638.62	2221.01
				847.843	1149.02	1644.92	2235.74			1	38	91	58	32	14	2	4	1	0	0	0	0	0	0
				851.193	1150.65	1653.37	2264.55
				866.639	1153.25	1662.7	2266.8
				882.453	1160.36	1663.14	2278.04
				893.45	1161.03	1663.81	2279.99
				897.321	1167.07	1671.86	2318.98
				912.229	1168.02	1691.87	2348.67
				916.789	1174.26	1698.42	2356.86
				923.792	1174.52	1701.1	2368.91
				929.893	1179.48	1702.84	2399.26
				933.652	1188.71	1708.86	2406.17
				935.016	1194.71	1721.02	2450.43
				941.021	1201.85	1726.69	2468.48
				941.688	1212.13	1727.5	2476.91
				960.387	1226.12	1737.67	2483.32
				962.505	1227.62	1754.12
				966.821	1234.48	1757.49
				977.175	1236.74	1758.84
				982.456	1237.98	1763.82
				986.079	1244.17	1766.03
				997.665	1244.65	1781.93
					1249.12	1782.61
					1249.58	1784.9
					1253.13	1801.64
					1263.22	1808.96
					1263.44	1820.06
					1265.6	1850.01
					1270.18	1856.24
					1275.15	1857.95
					1275.95	1878.29
					1284.34	1889.26
					1287.91	1896.39
					1288.14	1933.11
					1289	1946.54
					1295.59	1952.18
					1298.84	1962.05
					1300.73	1962.45
					1304.21	1968.6
					1317.39	1972.55
					1320.45	1977.65
					1324.42	1979.03
					1331.58
					1334.79
					1337.65
					1341.52
					1352.12
					1362.1
					1365.79
					1375.85
					1380.9
					1381.9
					1381.94
					1385.57
					1385.96
					1408.56
					1412.02
					1415.99
					1416.04
					1421.39
					1427.42
					1428.01
					1428.93
					1430.11
					1437.76
					1447.85
					1457.29
					1458.17
					1467.72
					1473.29
					1473.8
					1475.89
					1487.33
					1491.05
					1493.48

## Sheet: JB371
JB371			0-500	501-1000	1001-1500	1501-2000	2001-2500	2501-3000	3001-3500	3501-4000	4001-4500	4501-5000	5001-5500	5501-6000	6001-6500	6501-7000	7001+
				939.055	1019.28	1502.84	2007.48	2501.76	3016.09	3505.62	4067.55	4601.56	5088.48	5558.4			7133.56
				992.911	1034.98	1505.19	2014.81	2521.72	3016.82	3537.05	4089.66	4712.18	5185.05	5566.66
				994.518	1073.78	1507.44	2018.24	2527.25	3026.9	3616.5	4098.72	4712.98	5377.48	5602.22
				994.952	1090.54	1508.93	2024.15	2537.12	3030.76	3617.18	4105.64	4738.67	5387.11	5623.98
				997.983	1105.79	1510.19	2024.5	2545.41	3036.06	3622.7	4150.61	4879.45		5679.9
					1124.65	1533.58	2026.76	2560.36	3041.64	3654.96	4231.36	4888.1		5982.29
					1129.86	1539.76	2030.94	2569.01	3043.91	3668.41	4330.26
					1132.28	1541.11	2037.44	2577.92	3059.47	3688.26	4404.21
					1186.66	1543.63	2043.64	2583.22	3101.39	3746.29	4430.42
					1189.32	1545.37	2045.7	2584.54	3106.18	3777.03
					1194.44	1546.7	2045.84	2590.76	3118.6	3784.05
					1197	1548.32	2050.54	2596.41	3142.17	3795.95
					1200.14	1552.23	2052.6	2602.63	3193.71	3833.65
					1208.39	1555.8	2054.51	2603.51	3199.35	3849.29
					1214.14	1557.48	2055.84	2639.2	3206.51	3986.65
					1222.39	1568.71	2064.12	2680.67	3220.24
					1235.49	1580.1	2065.09	2682.2	3263.21
					1241.86	1583.64	2071.04	2694.15	3274.11
					1244.7	1590.42	2071.06	2703.25	3284.05			0	5	57	103	108	47	28	15	9	6	4	6	0	0	1
					1245.54	1591.48	2072.74	2717.86	3319.93
					1248.83	1592.93	2074.25	2719.57	3326.18
					1256.96	1596.86	2075.84	2733.82	3355.6
					1260.76	1597.45	2092.66	2742.66	3372.77
					1267.12	1604.91	2096.24	2745.1	3385.6
					1275.3	1616.71	2098.45	2747.92	3388.68
					1279	1623.82	2098.62	2760.31	3403.57
					1279.25	1628.13	2101.53	2772.52	3431.3
					1283.91	1632.45	2104.15	2772.69	3469.1
					1297.93	1634.63	2108.94	2772.91
					1298.3	1638.55	2114.37	2774.45
					1299.81	1639.68	2114.51	2794.53
					1300.56	1646.84	2118.82	2794.93
					1303.65	1663.3	2125.26	2802.52
					1311.38	1665.5	2133.68	2825.12
					1326.37	1667.73	2135.44	2834.16
					1328.58	1673.15	2141.14	2836.72
					1354.31	1678.66	2141.4	2841.45
					1365.56	1680.06	2146.26	2841.6
					1370.04	1680.26	2157.03	2847.95
					1370.75	1681.92	2173.08	2879.86
					1375.28	1683.81	2179.73	2904.23
					1397.02	1690.3	2183.49	2905.21
					1400.06	1700.27	2185.86	2913.49
					1403.1	1708.83	2196.61	2931.88
					1407.53	1709.26	2196.64	2959.26
					1414.4	1711.65	2206.65	2959.75
					1416.37	1716.41	2209.2	2998.39
					1433.86	1719.77	2211.96
					1447.47	1724.52	2213.93
					1450.92	1726.14	2217.7
					1453.55	1727.26	2228.06
					1454.09	1729.01	2230
					1457.87	1733.04	2233.75
					1460.28	1737.3	2236.51
					1462.43	1745.86	2238.97
					1474.04	1747.73	2239.34
					1492.17	1748.46	2239.97
						1755.81	2242.08
						1757.71	2248.72
						1758.74	2256.01
						1775.19	2258.84
						1777.68	2269.24
						1786.24	2276.83
						1790.92	2281.79
						1795.84	2287.16
						1811.37	2288.62
						1811.72	2291.19
						1812.95	2295.85
						1822.39	2308.58
						1825.96	2308.78
						1827.15	2311.41
						1829.22	2322.78
						1840.03	2328.88
						1851.91	2329.03
						1865.54	2331.83
						1872.37	2336.13
						1879.84	2341.31
						1885.18	2342.28
						1902.87	2363.67
						1904.64	2385.06
						1905.31	2386.36
						1907.58	2388.09
						1915.51	2388.4
						1918.13	2389.4
						1920.11	2392.01
						1928.42	2418.8
						1931.92	2424.54
						1944.67	2425.7
						1945.72	2430.29
						1946.91	2434.29
						1948.13	2439.38
						1959.5	2441.08
						1960.81	2442.71
						1964.04	2446.19
						1965.19	2452.47
						1979.06	2454.17
						1979.37	2454.96
						1981.86	2459.93
						1989.18	2460.07
						1994.23	2465.13
						1995.18	2467.01
						1997.17	2478.2
						1997.66	2480.7
							2487.93
							2490.91
							2491.88
							2492.29
							2494.78

[truncated: 48 more sheets: JB366, JB354, JB350, JB349, JB339, JB376, JB374, JB373, JB372, JB309, JB308, XY16, XY15, XY14, XY13, JB312, JB314, JB313, JB311, XY21 …]
