# Supplementary material for: Metformin Prevents Nigrostriatal Dopamine Degeneration Independent of AMPK Activation in Dopamine Neurons
Source: PLoS One. 2016 Jul 28;11(7):e0159381. doi: 10.1371/journal.pone.0159381 (PMC4965122; doi:10.1371/journal.pone.0159381)
Supplement: S9 File — (XLSX) [file pone.0159381.s009.xlsx]

## Sheet: Sheet1
AMPK WT/KO - Metformin
SN									STR
Water Saline WT		TH	beta actin	ratio	AMPK	pAMPK	ratio		Water Saline WT		TH	beta actin	ratio	AMPK	pAMPK	ratio
JB279		7654.11	8036.06	0.952471	8426.35	3939.41	0.46751		JB279		13250.6	11410.1	1.1613	8852.11	3727.41	0.421075
JB380		10231.3	11331.5	0.9029	11537.5	7182.43	0.622531		JB380		12889.1	13797.6	0.934149	4697.23	13724.6	0.342248
JB381		9393.31	10227.1	0.918475	11254.1	7391.52	0.656787		JB381		13849.3	13250.9	1.04516	4868.48	9178.65	0.530413
JB385		9245.63	10373.1	0.891311	13864.4	7163.11	0.516657		JB385		11214.2	11448.2	0.97956	4678.28	8889.18	0.526289
JB386		9904.94	10692.8	0.926321	8714.18	11646.1	0.748248		JB386		14267	11718.8	1.21744	3980.06	9192.65	0.432961
JB416		9129.18	10609.3	0.860488	10886.9	14982.9	0.726625		JB416		10229	12557.8	0.814555	6699.31	11975.9	0.559399
JB417		14549.4	14615.6	0.995469	12637	14235.1	0.887734		JB417		13588.7	13594.3	0.999582	4448.16	9244.43	0.481172
Metformin Saline WT		TH	beta actin	ratio	AMPK	pAMPK	ratio		Metformin Saline WT		TH	beta actin	ratio	AMPK	pAMPK	ratio
JB278		7588.45	6580.01	1.15326	6419.48	4598.18	0.716286		JB278		14375	13010.4	1.10489	8393.6	4521.31	0.538661
JB377		8104.79	10903.3	0.743337	7237.48	7700.11	1.06392		JB377		12225	11540.1	1.05935	10733.4	10173.5	0.947838
JB378		9412.35	8798.65	1.06975	5675.06	7233.65	1.27464		JB378		7829.43	10085.2	0.776326	9248.79	10817.3	1.16959
JB398		7252.5	6631.48	1.09365	5892.31	20391.1	0.288965		JB398		13095.4	10256.4	1.27681	9726.79	17868.1	0.544367
JB399		7167.18	5203.18	1.37746	6321.68	4481.32	0.708882		JB399		13296.9	10234.2	1.29926	11330.4	16654.4	0.680324
JB414		10999.4	8825.53	1.24631	12963.4	11289.2	1.1483		JB414		6280.6	10532.1	0.596331	8079.82	8507.99	0.949674
JB415		7035.87	10323.2	0.681557	7556.94	9648.41	0.783232		JB415		7589.23	11201.8	0.677503	7207.53	10194.4	0.707012
Water MPTP WT		TH	beta actin	ratio	AMPK	pAMPK	ratio		Water MPTP WT		TH	beta actin	ratio	AMPK	pAMPK	ratio
JB391		10003.3	16716.6	0.598406	11059.3	15157.6	1.37058		JB391		9431.74	18279.9	0.515963	7713.35	6092.94	0.789921
JB392		9798.63	15536.9	0.630668	9354.31	12974.4	1.38699		JB392		7892.59	18019.5	0.438003	8064.48	8444.94	1.04718
JB403		6861.77	10223.3	0.671192	13187.2	12431.6	1.06078		JB403		4660.41	10259.3	0.454264	8010.18	9645.13	1.20411
JB404		4542.6	8628.33	0.526475	12273.8	8957.23	1.37027		JB404		3683.55	10458.2	0.352215	8281.79	10822	1.30673
JB406		4215.43	8542.36	0.493473	8936.79	8439.91	0.944401		JB406		7189.55	15301.2	0.46987	7476.7	13307.3	1.77984
JB407		10085.3	18572.6	0.543024	6707.82	10872	1.6208		JB407		7488.71	18397.5	0.407051	11584.5	12732.1	1.09907
JB408		9982.56	15201.8	0.656668	5708.82	6992.35	1.22483		JB408		26063.7	130905	0.199103	16539.3	16863.3	1.01959
Metformin MPTP WT		TH	beta actin	ratio	AMPK	pAMPK	ratio		Metformin MPTP WT		TH	beta actin	ratio	AMPK	pAMPK	ratio
JB387		8264.01	13041.1	0.633692	11500.8	15115.9	1.31433		JB387		7858.62	12352.1	0.636218	10100.1	13669.1	1.35336
JB388		10806	21152.2	0.510867	12928.9	12056.9	0.932551		JB388		9878.67	16296.3	0.606192	11835.7	15433.4	1.30397
JB389		10003.3	11716.6	0.853773	7110.77	5722.18	1.24267		JB389		9280.91	11985.9	0.77432	11806.7	18418.1	1.55998
JB390		9798.63	15536.9	0.630668	6918.65	7733.06	1.11771		JB390		8725.67	16050.4	0.54364	10884.9	12309.4	1.13087
JB382		6825.23	10694.4	0.638207	5990.18	7962.77	1.3293		JB382		9549.91	18114.8	0.527187	11249.9	15154.5	1.34708
JB383		7248.79	10817.3	0.670109	14267	11718.8	1.21744		JB383		9912.72	16976.7	0.583902	9388.89	15525.4	1.6536
Water Saline KO		TH	beta actin	ratio	AMPK	pAMPK	ratio		Water Saline KO		TH	beta actin	ratio	AMPK	pAMPK	ratio
JB281		9890.15	7503.62	1.31805	5195.72	5174.31	0.995879		JB281		7017.86	10806.6	0.649407	4882.43	3221.11	0.659736
JB344		10510.4	10297	1.02072	7885.89	8190.84	1.03867		JB344		8549.16	10795.3	0.791933	2507.53	2563.11	0.978313
JB345		13311.2	8550.43	1.55679	7572.35	5901.53	0.779352		JB345		5715.11	10570.8	0.540652	2015.65	1730.82	0.858692
JB347		5566.23	12707.5	0.438028	12151.2	11114	0.914644		JB347		8160.6	10340.4	0.789199	5231.31	8145.31	0.642248
JB348		6153.23	14107.7	0.436161	12589.1	10225.1	0.812219		JB348		8621.89	9708.35	0.88809	6535.01	10790.6	0.605621
JB400		6854.23	6113.65	1.12114	16034.5	16444.8	0.975051		JB400		10804.9	9998.23	1.08068	18806	21152.2	0.889078
JB401		10526.7	9515.06	1.10632	6796.79	17227.1	0.394541		JB401		10365.5	10288.4	1.0075	14790.2	21267.1	0.695449
JB402		12978.4	6151.18	2.10991	4392.74	17765.1	0.247269		JB402		8565.41	11245.3	0.76169	10214.1	18348.9	0.556662
Metformin Saline KO		TH	beta actin	ratio	AMPK	pAMPK	ratio		Metformin Saline KO		TH	beta actin	ratio	AMPK	pAMPK	ratio
JB275		8132.99	5231.41	1.55465	5474.28	4182.28	0.763987		JB275		10581.5	10314.9	1.02584	2714.36	2548.7	0.93897
JB276		9609.18	7670.31	1.25278	8211.77	6638.06	0.808359		JB276		11646.5	11770.2	0.98949	3064.36	2363.11	0.771162
JB277		9254.65	10393.1	0.890464	11631.5	9438.48	0.81146		JB277		13686.3	11921.6	1.14802	9293.13	5672.48	0.610394
JB337		9666.28	11886.4	0.813222	7333.99	4015.99	0.547586		JB337		12891.5	7101.46	1.81533	11732.3	7400.72	0.630797
JB338		9831.41	12352.3	0.795918	8959.18	5682.35	0.634249		JB338		7878.6	9820.82	0.802234	10583.9	7133.65	0.674007
JB340		9179.41	11955.7	0.767785	7218.48	4523.41	0.626643		JB340		9475.89	10246.3	0.924811	7648.28	6044.28	0.79028
JB352		8072.43	15767.3	0.511973	11223.3	10947	0.975387		JB352		10159.9	12244.9	0.82972	5680.55	12117.5	0.468789
Water MPTP KO		TH	beta actin	ratio	AMPK	pAMPK	ratio		Water MPTP KO		TH	beta actin	ratio	AMPK	pAMPK	ratio
JB341		3542.11	11306.5	0.31328	10203.2	8036.23	0.78762		JB341		2984.04	12535.8	0.238042	16034.5	16444.8	0.975051
JB342		4543.53	12430.2	0.365524	12113.6	9139.53	0.754482		JB342		2430.46	12568.9	0.19337	6796.79	17227.1	0.394541
JB343		2976.75	11377.5	0.261635	11515.1	10706.2	0.929755		JB343		2216.82	11274.2	0.196628	4392.74	17765.1	0.247269
JB358		11202.5	4267.41	0.380932	11214.1	18348.9	0.611161		JB358		8404.15	16587.2	0.506664	14190.9	9384.77	0.661321
JB393		9825.23	18694.4	0.525571	13892.3	20391.1	0.681293		JB393		7112.28	14720.3	0.483162	14715.5	11051.1	0.750982
JB394		9413.34	19397.5	0.485286	10726.8	17868.1	0.600332		JB394		4199.75	11384.1	0.368913	12480.4	9729.41	0.779578
JB395		10159.1	19724.8	0.515043	11330.4	16654.4	0.680324		JB395		3785.06	12028.8	0.314667	13765.2	10911.2	0.792662
JB405		4876.94	7564.26	0.644735	17790.2	21267.1	0.836512		JB405		3260.11	10008.3	0.325742	15149.7	6652.5	0.439116
Metformin MPTP KO		TH	beta actin	ratio	AMPK	pAMPK	ratio		Metformin MPTP KO		TH	beta actin	ratio	AMPK	pAMPK	ratio
JB334		3549.58	11573.5	0.306699	7949.35	4568.18	0.574661		JB334		11360.5	12592.3	0.90218	10011.9	8617.94	1.16176
JB335		4636.99	13775.2	0.336619	8828.06	4559.7	0.5165		JB335		6336.58	10913.3	0.58063	11885.5	11644.4	1.02071
JB336		4643.99	12894.8	0.360144	9035.06	5619.65	0.621982		JB336		12240.1	22446	0.545313	10797.4	8273.58	0.766256
JB351		5957.58	10638.1	0.560022	7395.77	5784.65	0.782156		JB351		11215.9	7653.06	0.682341	11883.9	8839.77	0.743845
JB355		11275.6	8041.45	0.713169	12179.3	8591.96	0.705456		JB355		10920.8	11474.3	0.951763	9640.89	8157.35	0.84612
JB356		13945.7	10705.1	0.767631	14949.9	8339.74	0.557845		JB356		9890.61	15097.3	0.655126	7129.77	7092.65	0.994793
JB369		11879.3	7750.48	0.652435	12430.1	8502.43	0.684021		JB369		9669.67	16635.1	0.581282	6691.82	12229.4	0.547193
