# Supplementary material for: Metformin Prevents Nigrostriatal Dopamine Degeneration Independent of AMPK Activation in Dopamine Neurons
Source: PLoS One. 2016 Jul 28;11(7):e0159381. doi: 10.1371/journal.pone.0159381 (PMC4965122; doi:10.1371/journal.pone.0159381)
Supplement: S10 File — (XLSX) [file pone.0159381.s010.xlsx]

## Sheet: Sheet1
NEFA
Sample	Wells	Value	R	Result	MeanResult	Std.Dev.	CV%
WT Water Saline
JB132	A5	0.147		1.056	WT	Water	Saline
JB133	B5	0.131		0.952	WT	Water	Saline
JB134	C5	0.168		1.186	WT	Water	Saline
JB416	D11	0.164		1.161	WT	Water	Saline
JB417	E11	0.181		1.265	WT	Water	Saline
JB418	F11	0.141		1.017	WT	Water	Saline
JB419	G11	0.212		1.107	WT	Water	Saline
JB427	G12	0.313		1.075	WT	Water	Saline
WT Metformin Saline
JB140	A6	0.153		1.09	WT	Metformin	Saline
JB141	B6	0.121		0.893	WT	Metformin	Saline
JB142	C6	0.172		1.212	WT	Metformin	Saline
JB398	B9	0.25		1.184	WT	Metformin	Saline
JB399	C9	0.222		1.132	WT	Metformin	Saline
JB412	H10	0.168		1.183	WT	Metformin	Saline
JB413	A11	0.233		1.138	WT	Metformin	Saline
JB414	B11	0.242		1.258	WT	Metformin	Saline
JB415	C11	0.204		1.591	WT	Metformin	Saline
JB424	D12	0.34		1.647	WT	Metformin	Saline
JB426	F12	0.251		1.408	WT	Metformin	Saline
WT Water MPTP
JB135	D5	0.16		2.256	WT	Water	MPTP
JB136	E5	0.168		1.698	WT	Water	MPTP
JB137	F5	0.15		2.086	WT	Water	MPTP
JB138	G5	0.161		1.695	WT	Water	MPTP
JB139	H5	0.18		1.519	WT	Water	MPTP
JB396	H8	0.347		2.298	WT	Water	MPTP
JB397	A9	0.362	R	2.389	WT	Water	MPTP
JB406	B10	0.228		1.826	WT	Water	MPTP
JB407	C10	0.187		1.302	WT	Water	MPTP
JB408	D10	0.259		1.161	WT	Water	MPTP
JB409	E10	0.271		1.56	WT	Water	MPTP
JB410	F10	0.253		1.143	WT	Water	MPTP
WT Metformin MPTP
JB421	A12	0.193		1.341	WT	Metformin	MPTP
JB382	G8	0.289		1.938	WT	Metformin	MPTP
JB129	F4	0.156		1.455	WT	Metformin	MPTP
JB128	E4	0.164		1.751	WT	Metformin	MPTP
JB130	G4	0.161		1.713	WT	Metformin	MPTP
JB131	H4	0.219		1.5	WT	Metformin	MPTP
KO Water Saline
JB145	F6	0.091		0.705	KO	Water	Saline
JB146	G6	0.142		1.019	KO	Water	Saline
JB147	H6	0.106		0.796	KO	Water	Saline
JB148	A7	0.142		1.025	KO	Water	Saline
JB344	A8	0.161		1.143	KO	Water	Saline
JB345	B8	0.178		1.248	KO	Water	Saline
JB347	C8	0.231		1.578	KO	Water	Saline
JB348	D8	0.215		1.475	KO	Water	Saline
JB400	D9	0.261		1.4	KO	Water	Saline
JB401	E9	0.283		1.196	KO	Water	Saline
KO Metformin Saline
JB149	B7	0.146		1.05	KO	Metformin	Saline
JB337	C7	0.124		0.912	KO	Metformin	Saline
JB338	D7	0.116		0.863	KO	Metformin	Saline
JB340	E7	0.131		0.952	KO	Metformin	Saline
JB143	D6	0.241		1.635	KO	Metformin	Saline
JB144	E6	0.271		1.823	KO	Metformin	Saline
JB352	F8	0.152		1.082	KO	Metformin	Saline
JB425	E12	0.239		1.625	KO	Metformin	Saline
KO Water MPTP
JB341	F7	0.173		1.879	KO	Water	MPTP
JB342	G7	0.225		1.54	KO	Water	MPTP
JB343	H7	0.176		1.933	KO	Water	MPTP
JB405	A10	0.273		1.836	KO	Water	MPTP
JB311	G9	0.262		1.848	KO	Water	MPTP
JB312	G10	0.208		1.434	KO	Water	MPTP
JB360	H9	0.223		1.529	KO	Water	MPTP
KO Metformin MPTP
JB351	E8	0.203		1.763	KO	Metformin	MPTP
JB422	B12	0.17		1.899	KO	Metformin	MPTP
JB423	C12	0.198		2.42	KO	Metformin	MPTP
JB308	H12	0.199		2.673	KO	Metformin	MPTP
JB309	F9	0.236		1.608	KO	Metformin	MPTP
JB333	H11	0.197		2.309	KO	Metformin	MPTP
