# Supplementary material for: Metformin Prevents Nigrostriatal Dopamine Degeneration Independent of AMPK Activation in Dopamine Neurons
Source: PLoS One. 2016 Jul 28;11(7):e0159381. doi: 10.1371/journal.pone.0159381 (PMC4965122; doi:10.1371/journal.pone.0159381)
Supplement: S11 File — (XLSX) [file pone.0159381.s011.xlsx]

## Sheet: Sheet1
TG
Sample	Wells	OD Values	Concentration
WT Water Saline
JB132	A5	0.576	1040.71	WT	Water	Saline
JB133	B5	0.505	911.257	WT	Water	Saline
JB134	C5	0.582	1051.53	WT	Water	Saline
JB416	D11	0.73	937.039	WT	Water	Saline
JB417	E11	0.541	977.606	WT	Water	Saline
JB418	F11	0.43	776.214	WT	Water	Saline
JB419	G11	0.916	876.64	WT	Water	Saline
JB427	G12	0.692	848.874	WT	Water	Saline
WT Metformin Saline
JB140	A6	0.499	901.521	WT	Metformin	Saline
JB141	B6	0.311	561.842	WT	Metformin	Saline
JB142	C6	0.273	493.689	WT	Metformin	Saline
JB398	B9	1.121	984.818	WT	Metformin	Saline
JB399	C9	0.642	1159.71	WT	Metformin	Saline
JB412	H10	0.35	631.977	WT	Metformin	Saline
JB413	A11	0.584	1055.13	WT	Metformin	Saline
JB414	B11	0.644	1162.59	WT	Metformin	Saline
JB415	C11	0.619	1117.34	WT	Metformin	Saline
JB424	D12	0.836	972.918	WT	Metformin	Saline
JB426	F12	0.958	973.639	WT	Metformin	Saline
WT Water MPTP
JB135	D5	0.624	1126.71	WT	Water	MPTP
JB136	E5	0.47	1318.19	WT	Water	MPTP
JB137	F5	0.519	1652.64	WT	Water	MPTP
JB138	G5	0.71	1282.13	WT	Water	MPTP
JB139	H5	0.539	2021.7	WT	Water	MPTP
JB396	H8	0.964	1740.26	WT	Water	MPTP
JB397	A9	0.947	1709.61	WT	Water	MPTP
JB406	B10	0.74	1335.13	WT	Water	MPTP
JB407	C10	0.539	1509.48	WT	Water	MPTP
JB408	D10	0.545	1728.9	WT	Water	MPTP
JB409	E10	0.539	973.099	WT	Water	MPTP
JB410	F10	0.724	881.147	WT	Water	MPTP
JB403	G9	0.786	533.535	WT	Water	MPTP
JB411	G10	0.485	1248.59	WT	Water	MPTP
JB404	H9	0.718	1296.73	WT	Water	MPTP
WT Metformin MPTP
JB129	F4	0.814	1468.73	WT	Metformin	MPTP
JB130	G4	0.891	1607.92	WT	Metformin	MPTP
JB128	E4	0.747	1348.48	WT	Metformin	MPTP
JB131	H4	0.488	1307.55	WT	Metformin	MPTP
JB382	G8	0.295	1417.89	WT	Metformin	MPTP
JB421	A12	0.613	1106.7	WT	Metformin	MPTP
KO Water Saline
JB145	F6	0.574	1036.2	KO	Water	Saline
JB146	G6	0.546	985.539	KO	Water	Saline
JB147	H6	0.488	881.688	KO	Water	Saline
JB148	A7	0.351	633.419	KO	Water	Saline
JB344	A8	0.763	1188.91	KO	Water	Saline
JB345	B8	0.537	969.853	KO	Water	Saline
JB347	C8	0.779	1405.09	KO	Water	Saline
JB348	D8	0.659	1376.6	KO	Water	Saline
KO Metformin Saline
JB143	D6	0.792	567.972	KO	Metformin	Saline
JB144	E6	1.049	473.676	KO	Metformin	Saline
JB149	B7	0.437	788.835	KO	Metformin	Saline
JB337	C7	0.464	838.597	KO	Metformin	Saline
JB338	D7	0.458	827.419	KO	Metformin	Saline
JB340	E7	0.578	1042.87	KO	Metformin	Saline
JB352	F8	0.437	789.016	KO	Metformin	Saline
JB425	E12	0.633	1143.48	KO	Metformin	Saline
KO Water MPTP
JB341	F7	0.478	1953.37	KO	Water	MPTP
JB342	G7	0.314	1428.89	KO	Water	MPTP
JB343	H7	0.262	1893.33	KO	Water	MPTP
JB405	A10	0.636	1700.78	KO	Water	MPTP
JB311	D9	0.656	1838.06	KO	Water	MPTP
JB312	E9	0.943	864.019	KO	Water	MPTP
KO Metformin MPTP
JB422	B12	0.628	1833.38	KO	Metformin	MPTP
JB423	C12	0.464	1543.92	KO	Metformin	MPTP
JB351	E8	0.678	1892.71	KO	Metformin	MPTP
JB308	F9	0.627	1823.17	KO	Metformin	MPTP
JB309	H11	0.605	1091.73	KO	Metformin	MPTP
JB333	H12	0.468	1547.63	KO	Metformin	MPTP
